# Supplementary material for: Diethyl 4-[5-(biphenyl-4-yl)-1H-pyrazol-4-yl]-2,6-dimethyl-1,4-dihydro­pyridine-3,5-dicarboxyl­ate ethanol monosolvate
Source: Acta Crystallogr Sect E Struct Rep Online. 2011 Jun 22;67(Pt 7):o1768–9. doi: 10.1107/S160053681102349X (PMC3152003; doi:10.1107/S160053681102349X)
Supplement: Supplementary file 1 [file e-67-o1768-sup1.cif]

##############################################################################
#                                                                            #
# This CIF contains the data in a paper accepted for publication in          #
# Acta Crystallographica Section E. It conforms to the requirements of       #
# Notes for Authors for Acta Crystallographica Section E, and has been       #
# peer reviewed under the auspices of the IUCr Commission on Journals.       #
#                                                                            #
# Full details of the Crystallographic Information File format               #
# are given in the paper "The Crystallographic Information File (CIF):       #
# a New Standard Archive File for Crystallography" by S. R. Hall, F. H.      #
# Allen and I. D. Brown [Acta Cryst. (1991), A47, 655-685].                  #
#                                                                            #
# The current version of the core CIF dictionary is obtainable from          #
# ftp://ftp.iucr.org/pub/cif_core.dic.                                       #
#                                                                            #
# Software is freely available for graphical display of the structure(s)     #
# in this CIF. For information consult the CIF software page                 #
# http://www.iucr.org/resources/cif/software.                                #
#                                                                            #
# This file may be used for bona fide research purposes within the           #
# scientific community so long as proper attribution is given to the journal # 
# article from which it was obtained.                                        #
#                                                                            #
##############################################################################
data_global
_audit_creation_method     'form.cif (version 2.0)'
_journal_data_validation_number     ?
_journal_date_recd_electronic     2011-06-14
_journal_date_accepted     2011-06-16
_journal_name_full     'Acta Crystallographica, Section E'
_journal_year     2011
_journal_volume     67
_journal_issue      7
_journal_page_first     o1768
_journal_page_last     o1769
_journal_paper_category     QO
_journal_coeditor_code     IS2733
_publ_contact_author_name     'Prof. Fun, Hoong-Kun'
_publ_contact_author_address
;
      X-ray Crystallography Unit
      School of Physics
      Universiti Sains Malaysia
      11800 USM, Penang
      MALAYSIA
;
_publ_contact_author_email     'hkfun@usm.my'
_publ_contact_author_fax     '604 6579150'
_publ_contact_author_phone     '604 6533652'
_publ_section_title
;\
Diethyl
4-[5-(biphenyl-4-yl)-1<i>H</i>-pyrazol-4-yl]-2,6-dimethyl-1,4-\
dihydropyridine-3,5-dicarboxylate ethanol monosolvate
;
loop_
    _publ_author_name
    _publ_author_footnote
    _publ_author_address
    'Hoong-Kun Fun'
;
      Thomson Reuters ResearcherID: A-3561-2009.
;
;
      X-ray Crystallography Unit
      School of Physics
      Universiti Sains Malaysia
      11800 USM, Penang
      Malaysia
;
    'Madhukar Hemamalini' ?
;
      X-ray Crystallography Unit
      School of Physics
      Universiti Sains Malaysia
      11800 USM, Penang
      Malaysia
;
    'A. M. Vijesh'
;
On secondment to: SeQuent Scientific Ltd, No. 120 A & B,
Industrial Area, Baikampady, New Mangalore,
Karnataka 575 011, India.
;
;
      Department of Chemistry
      National Institute of Technology
      Karnataka
      Surathkal
      Mangalore 575 025
      India
;
    'Arun M. Isloor' ?
;
      Department of Chemistry
      National Institute of Technology
      Karnataka
      Surathkal
      Mangalore 575 025
      India
;
    'T. Arulmoli' ?
;
      SeQuent Scientific Ltd, No. 120 A & B,
      Industrial Area
      Baikampady
      New Mangalore
      Karnataka 575 011
      India
;
data_I
_audit_creation_method     SHELXL-97
_chemical_name_systematic
;
Diethyl 4-[5-(biphenyl-4-yl)-1<i>H</i>-pyrazol-4-yl]-2,6-dimethyl-
1,4-dihydropyridine-3,5-dicarboxylate ethanol monosolvate
;
_chemical_name_common     ?
_chemical_formula_moiety     'C28 H29 N3 O4, C2 H6 O'
_chemical_formula_sum     'C30 H35 N3 O5'
_chemical_formula_iupac     'C28 H29 N3 O4, C2 H6 O'
_chemical_formula_weight     517.61
_chemical_melting_point     ?
_symmetry_cell_setting     orthorhombic
_symmetry_space_group_name_H-M     'P n a 21'
_symmetry_space_group_name_Hall     'P 2c -2n'
loop_
    _symmetry_equiv_pos_as_xyz
    'x, y, z'
    '-x, -y, z+1/2'
    'x+1/2, -y+1/2, z'
    '-x+1/2, y+1/2, z+1/2'
_cell_length_a     34.884(2)
_cell_length_b     10.2322(7)
_cell_length_c     7.8449(6)
_cell_angle_alpha     90.00
_cell_angle_beta     90.00
_cell_angle_gamma     90.00
_cell_volume     2800.1(3)
_cell_formula_units_Z     4
_cell_measurement_reflns_used     4868
_cell_measurement_theta_min     2.65
_cell_measurement_theta_max     30.37
_cell_measurement_temperature     296(2)
_exptl_crystal_description     block
_exptl_crystal_colour     colourless
_exptl_crystal_size_max     0.74
_exptl_crystal_size_mid     0.23
_exptl_crystal_size_min     0.23
_exptl_crystal_density_diffrn     1.228
_exptl_crystal_density_meas     ?
_exptl_crystal_density_method     'not measured'
_exptl_crystal_F_000     1104
_exptl_absorpt_coefficient_mu     0.084
_exptl_absorpt_correction_type     multi-scan
_exptl_absorpt_process_details     '(SADABS; Bruker, 2009)'
_exptl_absorpt_correction_T_min     0.9405
_exptl_absorpt_correction_T_max     0.9807
_exptl_special_details     ?
_diffrn_ambient_temperature     296(2)
_diffrn_radiation_type     MoK\a
_diffrn_radiation_wavelength     0.71073
_diffrn_radiation_source     'fine-focus sealed tube'
_diffrn_radiation_monochromator     graphite
_diffrn_measurement_device_type
;
Bruker APEXII DUO CCD area-detector
;
_diffrn_measurement_method     '\f and \w'
_diffrn_detector_area_resol_mean     .
_diffrn_reflns_number     19567
_diffrn_reflns_av_R_equivalents     0.0311
_diffrn_reflns_av_sigmaI/netI     0.0271
_diffrn_reflns_theta_min     2.65
_diffrn_reflns_theta_max     31.54
_diffrn_reflns_theta_full     31.54
_diffrn_measured_fraction_theta_max     0.998
_diffrn_measured_fraction_theta_full     0.998
_diffrn_reflns_limit_h_min     -51
_diffrn_reflns_limit_h_max     48
_diffrn_reflns_limit_k_min     -15
_diffrn_reflns_limit_k_max     15
_diffrn_reflns_limit_l_min     -11
_diffrn_reflns_limit_l_max     11
_diffrn_standards_number     0
_diffrn_standards_interval_count     .
_diffrn_standards_interval_time     .
_diffrn_standards_decay_%     ?
_refine_special_details
;
 Refinement of F^2^ against ALL reflections.  The weighted R-factor wR and
 goodness of fit S are based on F^2^, conventional R-factors R are based
 on F, with F set to zero for negative F^2^. The threshold expression of
 F^2^ > 2\s(F^2^) is used only for calculating R-factors(gt) etc. and is
 not relevant to the choice of reflections for refinement.  R-factors based
 on F^2^ are statistically about twice as large as those based on F, and R-
 factors based on ALL data will be even larger.
;
_reflns_number_total     4972
_reflns_number_gt     4032
_reflns_threshold_expression     I>2\s(I)
_refine_ls_structure_factor_coef     Fsqd
_refine_ls_matrix_type     full
_refine_ls_R_factor_all     0.0592
_refine_ls_R_factor_gt     0.0448
_refine_ls_wR_factor_gt     0.1173
_refine_ls_wR_factor_ref     0.1274
_refine_ls_goodness_of_fit_ref     1.042
_refine_ls_restrained_S_all     1.041
_refine_ls_number_reflns     4972
_refine_ls_number_parameters     343
_refine_ls_number_restraints     1
_refine_ls_hydrogen_treatment     constr
_refine_ls_weighting_scheme     calc
_refine_ls_weighting_details
         'calc w=1/[\s^2^(Fo^2^)+(0.0683P)^2^+0.2544P] where P=(Fo^2^+2Fc^2^)/3'
_atom_sites_solution_hydrogens     geom
_atom_sites_solution_primary     direct
_atom_sites_solution_secondary     difmap
_refine_ls_shift/su_max     0.001
_refine_ls_shift/su_mean     0.000
_refine_diff_density_max     0.221
_refine_diff_density_min     -0.201
_refine_ls_extinction_method     none
_refine_ls_extinction_coef     ?
loop_
    _atom_type_symbol
    _atom_type_description
    _atom_type_scat_dispersion_real
    _atom_type_scat_dispersion_imag
    _atom_type_scat_source
    'C' 'C' 0.0033 0.0000
                         'International Tables Vol C Tables 4.2.6.8 and 6.1.1.4'
    'H' 'H' 0.0000 0.0000
                         'International Tables Vol C Tables 4.2.6.8 and 6.1.1.4'
    'N' 'N' 0.0061 0.0000
                         'International Tables Vol C Tables 4.2.6.8 and 6.1.1.4'
    'O' 'O' 0.0106 0.0000
                         'International Tables Vol C Tables 4.2.6.8 and 6.1.1.4'
_computing_data_collection     'APEX2 (Bruker, 2009)'
_computing_cell_refinement     'SAINT (Bruker, 2009)'
_computing_data_reduction     'SAINT (Bruker, 2009)'
_computing_structure_solution     'SHELXTL (Sheldrick, 2008)'
_computing_structure_refinement     'SHELXTL (Sheldrick, 2008)'
_computing_molecular_graphics     'SHELXTL (Sheldrick, 2008)'
_computing_publication_material
                             'SHELXTL (Sheldrick, 2008) and PLATON (Spek, 2009)'
loop_
    _atom_site_type_symbol
    _atom_site_label
    _atom_site_fract_x
    _atom_site_fract_y
    _atom_site_fract_z
    _atom_site_U_iso_or_equiv
    _atom_site_adp_type
    _atom_site_calc_flag
    _atom_site_refinement_flags
    _atom_site_occupancy
    _atom_site_symmetry_multiplicity
    _atom_site_disorder_assembly
    _atom_site_disorder_group
    O O1 0.15693(5) 0.88345(16) 0.3346(3) 0.0591(5) Uani d . 1 1 . .
    O O2 0.11537(4) 0.72014(13) 0.3073(2) 0.0436(3) Uani d . 1 1 . .
    O O3 0.13653(8) 0.4760(3) -0.3954(3) 0.0946(9) Uani d . 1 1 . .
    O O4 0.10858(5) 0.43817(19) -0.1476(3) 0.0645(5) Uani d . 1 1 . .
    N N1 0.18843(4) 0.30435(15) 0.2742(3) 0.0389(4) Uani d . 1 1 . .
    H H1N1 0.1834 0.2394 0.3337 0.047 Uiso d R 1 1 . .
    N N2 0.22190(4) 0.36422(16) 0.2390(3) 0.0441(4) Uani d . 1 1 . .
    N N3 0.20862(5) 0.73950(16) -0.1187(3) 0.0408(4) Uani d . 1 1 . .
    H H1N3 0.2252 0.7840 -0.1892 0.049 Uiso d R 1 1 . .
    C C1 -0.00634(6) 0.0493(2) 0.2277(4) 0.0495(6) Uani d . 1 1 . .
    H H1A 0.0112 0.0049 0.1599 0.059 Uiso calc R 1 1 . .
    C C2 -0.04339(7) 0.0011(2) 0.2442(5) 0.0619(7) Uani d . 1 1 . .
    H H2A -0.0505 -0.0743 0.1861 0.074 Uiso calc R 1 1 . .
    C C3 -0.06951(7) 0.0647(3) 0.3461(5) 0.0664(8) Uani d . 1 1 . .
    H H3A -0.0943 0.0322 0.3574 0.080 Uiso calc R 1 1 . .
    C C4 -0.05887(7) 0.1764(3) 0.4314(4) 0.0617(7) Uani d . 1 1 . .
    H H4A -0.0764 0.2194 0.5008 0.074 Uiso calc R 1 1 . .
    C C5 -0.02180(6) 0.2254(2) 0.4138(3) 0.0475(5) Uani d . 1 1 . .
    H H5A -0.0148 0.3011 0.4718 0.057 Uiso calc R 1 1 . .
    C C6 0.00488(5) 0.16286(17) 0.3112(3) 0.0367(4) Uani d . 1 1 . .
    C C7 0.11209(5) 0.18553(17) 0.2385(4) 0.0423(5) Uani d . 1 1 . .
    H H7A 0.1326 0.1287 0.2219 0.051 Uiso calc R 1 1 . .
    C C8 0.07570(5) 0.13530(16) 0.2610(4) 0.0439(5) Uani d . 1 1 . .
    H H8A 0.0721 0.0453 0.2582 0.053 Uiso calc R 1 1 . .
    C C9 0.04412(5) 0.21663(17) 0.2879(3) 0.0342(4) Uani d . 1 1 . .
    C C10 0.05099(5) 0.35085(17) 0.2899(3) 0.0382(4) Uani d . 1 1 . .
    H H10A 0.0305 0.4077 0.3071 0.046 Uiso calc R 1 1 . .
    C C11 0.08745(5) 0.40188(15) 0.2671(3) 0.0361(4) Uani d . 1 1 . .
    H H11A 0.0910 0.4919 0.2698 0.043 Uiso calc R 1 1 . .
    C C12 0.11871(4) 0.32017(15) 0.2402(3) 0.0302(3) Uani d . 1 1 . .
    C C13 0.15760(5) 0.37296(16) 0.2171(3) 0.0299(3) Uani d . 1 1 . .
    C C14 0.21198(5) 0.47197(18) 0.1555(3) 0.0383(4) Uani d . 1 1 . .
    H H14A 0.2295 0.5323 0.1129 0.046 Uiso calc R 1 1 . .
    C C15 0.17206(5) 0.48438(15) 0.1388(2) 0.0286(3) Uani d . 1 1 . .
    C C16 0.18842(5) 0.65135(18) -0.2170(3) 0.0356(4) Uani d . 1 1 . .
    C C17 0.15876(5) 0.58515(17) -0.1458(3) 0.0314(3) Uani d . 1 1 . .
    C C18 0.15176(4) 0.59474(15) 0.0457(2) 0.0272(3) Uani d . 1 1 . .
    H H18A 0.1242 0.5870 0.0666 0.033 Uiso calc R 1 1 . .
    C C19 0.16513(5) 0.72775(15) 0.1099(3) 0.0307(3) Uani d . 1 1 . .
    C C20 0.19517(5) 0.78817(17) 0.0321(3) 0.0366(4) Uani d . 1 1 . .
    C C21 0.14687(5) 0.78599(15) 0.2587(3) 0.0342(4) Uani d . 1 1 . .
    C C22 0.09488(8) 0.7696(2) 0.4542(4) 0.0549(6) Uani d . 1 1 . .
    H H22A 0.0946 0.8644 0.4528 0.066 Uiso calc R 1 1 . .
    H H22B 0.1072 0.7409 0.5585 0.066 Uiso calc R 1 1 . .
    C C23 0.05559(10) 0.7187(4) 0.4459(6) 0.0987(15) Uani d . 1 1 . .
    H H23A 0.0413 0.7498 0.5421 0.148 Uiso calc R 1 1 . .
    H H23B 0.0562 0.6249 0.4474 0.148 Uiso calc R 1 1 . .
    H H23C 0.0436 0.7481 0.3426 0.148 Uiso calc R 1 1 . .
    C C24 0.21576(7) 0.9085(2) 0.0939(4) 0.0575(7) Uani d . 1 1 . .
    H H24A 0.2358 0.9306 0.0151 0.086 Uiso calc R 1 1 . .
    H H24B 0.2267 0.8917 0.2041 0.086 Uiso calc R 1 1 . .
    H H24C 0.1979 0.9797 0.1018 0.086 Uiso calc R 1 1 . .
    C C25 0.20259(7) 0.6421(3) -0.3981(3) 0.0527(6) Uani d . 1 1 . .
    H H25A 0.1875 0.5793 -0.4593 0.079 Uiso calc R 1 1 . .
    H H25B 0.2290 0.6153 -0.3982 0.079 Uiso calc R 1 1 . .
    H H25C 0.2003 0.7260 -0.4521 0.079 Uiso calc R 1 1 . .
    C C26 0.13454(6) 0.4967(2) -0.2460(3) 0.0429(5) Uani d . 1 1 . .
    C C27 0.08260(8) 0.3459(3) -0.2227(5) 0.0736(9) Uani d . 1 1 . .
    H H27A 0.0854 0.2619 -0.1668 0.088 Uiso calc R 1 1 . .
    H H27B 0.0888 0.3347 -0.3424 0.088 Uiso calc R 1 1 . .
    C C28 0.04346(9) 0.3905(4) -0.2063(7) 0.1010(14) Uani d . 1 1 . .
    H H28A 0.0265 0.3277 -0.2571 0.151 Uiso calc R 1 1 . .
    H H28B 0.0406 0.4730 -0.2631 0.151 Uiso calc R 1 1 . .
    H H28C 0.0372 0.4004 -0.0878 0.151 Uiso calc R 1 1 . .
    O O5 0.19324(6) 0.08630(16) 0.5054(3) 0.0593(5) Uani d . 1 1 . .
    H H1O5 0.1832 0.0202 0.4429 0.089 Uiso d R 1 1 . .
    C C29 0.17458(13) 0.0994(4) 0.6678(6) 0.0951(12) Uani d . 1 1 . .
    H H29A 0.1753 0.0167 0.7281 0.114 Uiso calc R 1 1 . .
    H H29B 0.1479 0.1234 0.6512 0.114 Uiso calc R 1 1 . .
    C C30 0.19408(15) 0.2004(4) 0.7688(7) 0.1167(16) Uani d . 1 1 . .
    H H30A 0.1815 0.2095 0.8769 0.175 Uiso calc R 1 1 . .
    H H30B 0.1932 0.2821 0.7088 0.175 Uiso calc R 1 1 . .
    H H30C 0.2203 0.1755 0.7865 0.175 Uiso calc R 1 1 . .
loop_
    _atom_site_aniso_label
    _atom_site_aniso_U_11
    _atom_site_aniso_U_22
    _atom_site_aniso_U_33
    _atom_site_aniso_U_12
    _atom_site_aniso_U_13
    _atom_site_aniso_U_23
    O1 0.0662(10) 0.0450(8) 0.0661(12) -0.0165(7) 0.0147(10) -0.0243(9)
    O2 0.0459(7) 0.0403(6) 0.0446(9) -0.0068(5) 0.0161(7) -0.0116(7)
    O3 0.1151(19) 0.129(2) 0.0396(10) -0.0564(16) 0.0000(12) -0.0216(13)
    O4 0.0597(10) 0.0770(11) 0.0569(11) -0.0369(9) 0.0027(9) -0.0219(10)
    N1 0.0317(7) 0.0343(7) 0.0507(10) -0.0001(5) -0.0060(8) 0.0109(8)
    N2 0.0274(7) 0.0448(8) 0.0601(12) 0.0007(6) -0.0083(8) 0.0113(9)
    N3 0.0319(7) 0.0415(8) 0.0490(11) -0.0074(6) 0.0100(8) 0.0044(8)
    C1 0.0445(10) 0.0399(9) 0.0641(16) -0.0092(8) -0.0029(11) 0.0032(11)
    C2 0.0519(12) 0.0499(11) 0.084(2) -0.0227(9) -0.0094(15) 0.0067(14)
    C3 0.0393(11) 0.0753(16) 0.085(2) -0.0209(11) -0.0035(14) 0.0224(17)
    C4 0.0380(11) 0.0818(17) 0.0655(17) -0.0045(11) 0.0085(12) 0.0111(16)
    C5 0.0389(10) 0.0542(11) 0.0493(13) -0.0060(8) 0.0020(10) 0.0023(11)
    C6 0.0322(8) 0.0355(8) 0.0423(11) -0.0057(6) -0.0024(8) 0.0095(8)
    C7 0.0317(8) 0.0285(7) 0.0668(15) 0.0015(6) -0.0008(10) 0.0024(9)
    C8 0.0358(8) 0.0268(7) 0.0690(15) -0.0035(6) -0.0028(10) 0.0056(9)
    C9 0.0321(8) 0.0335(7) 0.0370(10) -0.0059(6) -0.0027(8) 0.0036(8)
    C10 0.0304(7) 0.0314(7) 0.0529(12) -0.0013(6) 0.0050(9) -0.0024(9)
    C11 0.0340(8) 0.0264(6) 0.0480(11) -0.0030(6) 0.0051(9) -0.0016(8)
    C12 0.0278(7) 0.0289(6) 0.0339(9) -0.0031(5) -0.0005(7) 0.0035(7)
    C13 0.0279(7) 0.0288(7) 0.0331(9) -0.0004(5) -0.0035(7) 0.0009(7)
    C14 0.0276(8) 0.0397(8) 0.0475(12) -0.0036(6) -0.0046(8) 0.0064(9)
    C15 0.0265(7) 0.0282(6) 0.0311(8) -0.0012(6) -0.0022(7) -0.0006(7)
    C16 0.0339(8) 0.0380(8) 0.0349(9) 0.0051(6) 0.0042(8) 0.0043(8)
    C17 0.0291(7) 0.0333(7) 0.0319(9) 0.0025(6) -0.0027(7) 0.0006(7)
    C18 0.0236(6) 0.0278(6) 0.0301(8) 0.0000(5) 0.0002(6) 0.0002(7)
    C19 0.0286(7) 0.0276(6) 0.0360(9) -0.0016(6) 0.0006(7) -0.0008(7)
    C20 0.0312(8) 0.0313(7) 0.0472(12) -0.0044(6) 0.0008(8) 0.0004(8)
    C21 0.0381(8) 0.0281(7) 0.0363(10) -0.0002(6) 0.0004(8) -0.0017(8)
    C22 0.0671(15) 0.0489(11) 0.0486(13) 0.0036(10) 0.0219(13) -0.0101(11)
    C23 0.077(2) 0.105(2) 0.114(3) -0.0266(18) 0.060(2) -0.054(3)
    C24 0.0530(12) 0.0465(11) 0.0730(18) -0.0226(9) 0.0106(13) -0.0085(12)
    C25 0.0559(13) 0.0648(13) 0.0374(11) 0.0067(11) 0.0145(11) 0.0054(11)
    C26 0.0450(10) 0.0459(10) 0.0378(11) -0.0010(8) -0.0067(9) -0.0050(9)
    C27 0.0620(15) 0.0731(16) 0.086(2) -0.0284(13) -0.0082(17) -0.0258(18)
    C28 0.0580(17) 0.131(3) 0.114(4) -0.0168(18) -0.015(2) -0.036(3)
    O5 0.0741(11) 0.0425(8) 0.0612(12) -0.0067(7) -0.0091(10) 0.0011(8)
    C29 0.108(3) 0.088(2) 0.089(3) -0.013(2) 0.011(3) -0.008(2)
    C30 0.164(4) 0.098(3) 0.088(3) 0.031(3) -0.012(3) -0.023(3)
_geom_special_details
;
 All s.u.'s (except the s.u. in the dihedral angle between two l.s. planes)
 are estimated using the full covariance matrix.  The cell s.u.'s are taken
 into account individually in the estimation of s.u.'s in distances, angles
 and torsion angles; correlations between s.u.'s in cell parameters are only
 used when they are defined by crystal symmetry.  An approximate (isotropic)
 treatment of cell s.u.'s is used for estimating s.u.'s involving l.s. planes.
;
loop_
    _geom_bond_atom_site_label_1
    _geom_bond_atom_site_label_2
    _geom_bond_site_symmetry_2
    _geom_bond_distance
    _geom_bond_publ_flag
    O1 C21 . 1.213(2) ?
    O2 C21 . 1.344(2) ?
    O2 C22 . 1.448(3) ?
    O3 C26 . 1.193(3) ?
    O4 C26 . 1.332(3) ?
    O4 C27 . 1.435(3) ?
    N1 N2 . 1.347(2) ?
    N1 C13 . 1.360(2) ?
    N1 H1N1 . 0.8303 ?
    N2 C14 . 1.328(3) ?
    N3 C20 . 1.367(3) ?
    N3 C16 . 1.380(3) ?
    N3 H1N3 . 0.9208 ?
    C1 C2 . 1.389(3) ?
    C1 C6 . 1.390(3) ?
    C1 H1A . 0.9300 ?
    C2 C3 . 1.376(5) ?
    C2 H2A . 0.9300 ?
    C3 C4 . 1.376(4) ?
    C3 H3A . 0.9300 ?
    C4 C5 . 1.394(3) ?
    C4 H4A . 0.9300 ?
    C5 C6 . 1.387(3) ?
    C5 H5A . 0.9300 ?
    C6 C9 . 1.487(2) ?
    C7 C8 . 1.381(2) ?
    C7 C12 . 1.397(2) ?
    C7 H7A . 0.9300 ?
    C8 C9 . 1.397(3) ?
    C8 H8A . 0.9300 ?
    C9 C10 . 1.394(2) ?
    C10 C11 . 1.387(2) ?
    C10 H10A . 0.9300 ?
    C11 C12 . 1.390(2) ?
    C11 H11A . 0.9300 ?
    C12 C13 . 1.471(2) ?
    C13 C15 . 1.390(2) ?
    C14 C15 . 1.405(2) ?
    C14 H14A . 0.9300 ?
    C15 C18 . 1.520(2) ?
    C16 C17 . 1.357(3) ?
    C16 C25 . 1.507(3) ?
    C17 C26 . 1.466(3) ?
    C17 C18 . 1.525(3) ?
    C18 C19 . 1.524(2) ?
    C18 H18A . 0.9800 ?
    C19 C20 . 1.361(2) ?
    C19 C21 . 1.457(3) ?
    C20 C24 . 1.505(3) ?
    C22 C23 . 1.468(4) ?
    C22 H22A . 0.9700 ?
    C22 H22B . 0.9700 ?
    C23 H23A . 0.9600 ?
    C23 H23B . 0.9600 ?
    C23 H23C . 0.9600 ?
    C24 H24A . 0.9600 ?
    C24 H24B . 0.9600 ?
    C24 H24C . 0.9600 ?
    C25 H25A . 0.9600 ?
    C25 H25B . 0.9600 ?
    C25 H25C . 0.9600 ?
    C27 C28 . 1.446(5) ?
    C27 H27A . 0.9700 ?
    C27 H27B . 0.9700 ?
    C28 H28A . 0.9600 ?
    C28 H28B . 0.9600 ?
    C28 H28C . 0.9600 ?
    O5 C29 . 1.437(5) ?
    O5 H1O5 . 0.9060 ?
    C29 C30 . 1.469(6) ?
    C29 H29A . 0.9700 ?
    C29 H29B . 0.9700 ?
    C30 H30A . 0.9600 ?
    C30 H30B . 0.9600 ?
    C30 H30C . 0.9600 ?
loop_
    _geom_angle_atom_site_label_1
    _geom_angle_atom_site_label_2
    _geom_angle_atom_site_label_3
    _geom_angle_site_symmetry_1
    _geom_angle_site_symmetry_3
    _geom_angle
    _geom_angle_publ_flag
    C21 O2 C22 . . 117.03(17) ?
    C26 O4 C27 . . 119.2(2) ?
    N2 N1 C13 . . 112.53(15) ?
    N2 N1 H1N1 . . 131.3 ?
    C13 N1 H1N1 . . 115.6 ?
    C14 N2 N1 . . 104.64(14) ?
    C20 N3 C16 . . 123.13(16) ?
    C20 N3 H1N3 . . 123.7 ?
    C16 N3 H1N3 . . 108.0 ?
    C2 C1 C6 . . 121.0(2) ?
    C2 C1 H1A . . 119.5 ?
    C6 C1 H1A . . 119.5 ?
    C3 C2 C1 . . 120.1(2) ?
    C3 C2 H2A . . 119.9 ?
    C1 C2 H2A . . 119.9 ?
    C4 C3 C2 . . 119.8(2) ?
    C4 C3 H3A . . 120.1 ?
    C2 C3 H3A . . 120.1 ?
    C3 C4 C5 . . 120.1(3) ?
    C3 C4 H4A . . 120.0 ?
    C5 C4 H4A . . 120.0 ?
    C6 C5 C4 . . 120.9(2) ?
    C6 C5 H5A . . 119.5 ?
    C4 C5 H5A . . 119.5 ?
    C5 C6 C1 . . 118.04(18) ?
    C5 C6 C9 . . 121.22(18) ?
    C1 C6 C9 . . 120.73(19) ?
    C8 C7 C12 . . 121.19(16) ?
    C8 C7 H7A . . 119.4 ?
    C12 C7 H7A . . 119.4 ?
    C7 C8 C9 . . 121.51(15) ?
    C7 C8 H8A . . 119.2 ?
    C9 C8 H8A . . 119.2 ?
    C10 C9 C8 . . 116.95(15) ?
    C10 C9 C6 . . 121.42(16) ?
    C8 C9 C6 . . 121.62(16) ?
    C11 C10 C9 . . 121.81(16) ?
    C11 C10 H10A . . 119.1 ?
    C9 C10 H10A . . 119.1 ?
    C10 C11 C12 . . 120.84(15) ?
    C10 C11 H11A . . 119.6 ?
    C12 C11 H11A . . 119.6 ?
    C11 C12 C7 . . 117.70(15) ?
    C11 C12 C13 . . 121.41(14) ?
    C7 C12 C13 . . 120.89(15) ?
    N1 C13 C15 . . 106.37(15) ?
    N1 C13 C12 . . 119.93(15) ?
    C15 C13 C12 . . 133.66(15) ?
    N2 C14 C15 . . 112.28(16) ?
    N2 C14 H14A . . 123.9 ?
    C15 C14 H14A . . 123.9 ?
    C13 C15 C14 . . 104.16(15) ?
    C13 C15 C18 . . 130.75(14) ?
    C14 C15 C18 . . 125.01(15) ?
    C17 C16 N3 . . 119.08(19) ?
    C17 C16 C25 . . 127.3(2) ?
    N3 C16 C25 . . 113.57(19) ?
    C16 C17 C26 . . 121.8(2) ?
    C16 C17 C18 . . 119.68(17) ?
    C26 C17 C18 . . 118.38(17) ?
    C15 C18 C19 . . 111.22(14) ?
    C15 C18 C17 . . 110.55(14) ?
    C19 C18 C17 . . 109.50(15) ?
    C15 C18 H18A . . 108.5 ?
    C19 C18 H18A . . 108.5 ?
    C17 C18 H18A . . 108.5 ?
    C20 C19 C21 . . 120.64(16) ?
    C20 C19 C18 . . 119.56(17) ?
    C21 C19 C18 . . 119.73(15) ?
    C19 C20 N3 . . 119.11(17) ?
    C19 C20 C24 . . 126.5(2) ?
    N3 C20 C24 . . 114.38(19) ?
    O1 C21 O2 . . 120.59(19) ?
    O1 C21 C19 . . 127.07(18) ?
    O2 C21 C19 . . 112.33(15) ?
    O2 C22 C23 . . 107.5(2) ?
    O2 C22 H22A . . 110.2 ?
    C23 C22 H22A . . 110.2 ?
    O2 C22 H22B . . 110.2 ?
    C23 C22 H22B . . 110.2 ?
    H22A C22 H22B . . 108.5 ?
    C22 C23 H23A . . 109.5 ?
    C22 C23 H23B . . 109.5 ?
    H23A C23 H23B . . 109.5 ?
    C22 C23 H23C . . 109.5 ?
    H23A C23 H23C . . 109.5 ?
    H23B C23 H23C . . 109.5 ?
    C20 C24 H24A . . 109.5 ?
    C20 C24 H24B . . 109.5 ?
    H24A C24 H24B . . 109.5 ?
    C20 C24 H24C . . 109.5 ?
    H24A C24 H24C . . 109.5 ?
    H24B C24 H24C . . 109.5 ?
    C16 C25 H25A . . 109.5 ?
    C16 C25 H25B . . 109.5 ?
    H25A C25 H25B . . 109.5 ?
    C16 C25 H25C . . 109.5 ?
    H25A C25 H25C . . 109.5 ?
    H25B C25 H25C . . 109.5 ?
    O3 C26 O4 . . 121.9(2) ?
    O3 C26 C17 . . 127.1(2) ?
    O4 C26 C17 . . 111.0(2) ?
    O4 C27 C28 . . 110.6(3) ?
    O4 C27 H27A . . 109.5 ?
    C28 C27 H27A . . 109.5 ?
    O4 C27 H27B . . 109.5 ?
    C28 C27 H27B . . 109.5 ?
    H27A C27 H27B . . 108.1 ?
    C27 C28 H28A . . 109.5 ?
    C27 C28 H28B . . 109.5 ?
    H28A C28 H28B . . 109.5 ?
    C27 C28 H28C . . 109.5 ?
    H28A C28 H28C . . 109.5 ?
    H28B C28 H28C . . 109.5 ?
    C29 O5 H1O5 . . 112.0 ?
    O5 C29 C30 . . 109.5(4) ?
    O5 C29 H29A . . 109.8 ?
    C30 C29 H29A . . 109.8 ?
    O5 C29 H29B . . 109.8 ?
    C30 C29 H29B . . 109.8 ?
    H29A C29 H29B . . 108.2 ?
    C29 C30 H30A . . 109.5 ?
    C29 C30 H30B . . 109.5 ?
    H30A C30 H30B . . 109.5 ?
    C29 C30 H30C . . 109.5 ?
    H30A C30 H30C . . 109.5 ?
    H30B C30 H30C . . 109.5 ?
loop_
    _geom_torsion_atom_site_label_1
    _geom_torsion_atom_site_label_2
    _geom_torsion_atom_site_label_3
    _geom_torsion_atom_site_label_4
    _geom_torsion_site_symmetry_1
    _geom_torsion_site_symmetry_2
    _geom_torsion_site_symmetry_3
    _geom_torsion_site_symmetry_4
    _geom_torsion
    _geom_torsion_publ_flag
    C13 N1 N2 C14 . . . . -1.0(3) ?
    C6 C1 C2 C3 . . . . -1.0(4) ?
    C1 C2 C3 C4 . . . . 0.2(5) ?
    C2 C3 C4 C5 . . . . 0.3(5) ?
    C3 C4 C5 C6 . . . . -0.1(4) ?
    C4 C5 C6 C1 . . . . -0.6(4) ?
    C4 C5 C6 C9 . . . . 178.2(2) ?
    C2 C1 C6 C5 . . . . 1.1(4) ?
    C2 C1 C6 C9 . . . . -177.7(2) ?
    C12 C7 C8 C9 . . . . -0.6(4) ?
    C7 C8 C9 C10 . . . . 0.4(4) ?
    C7 C8 C9 C6 . . . . 179.6(2) ?
    C5 C6 C9 C10 . . . . -32.4(3) ?
    C1 C6 C9 C10 . . . . 146.4(2) ?
    C5 C6 C9 C8 . . . . 148.4(2) ?
    C1 C6 C9 C8 . . . . -32.8(3) ?
    C8 C9 C10 C11 . . . . -0.2(4) ?
    C6 C9 C10 C11 . . . . -179.5(2) ?
    C9 C10 C11 C12 . . . . 0.3(4) ?
    C10 C11 C12 C7 . . . . -0.5(3) ?
    C10 C11 C12 C13 . . . . -179.5(2) ?
    C8 C7 C12 C11 . . . . 0.6(4) ?
    C8 C7 C12 C13 . . . . 179.7(2) ?
    N2 N1 C13 C15 . . . . 0.4(2) ?
    N2 N1 C13 C12 . . . . 178.27(19) ?
    C11 C12 C13 N1 . . . . 147.1(2) ?
    C7 C12 C13 N1 . . . . -31.9(3) ?
    C11 C12 C13 C15 . . . . -35.7(3) ?
    C7 C12 C13 C15 . . . . 145.3(2) ?
    N1 N2 C14 C15 . . . . 1.2(3) ?
    N1 C13 C15 C14 . . . . 0.4(2) ?
    C12 C13 C15 C14 . . . . -177.1(2) ?
    N1 C13 C15 C18 . . . . 177.32(19) ?
    C12 C13 C15 C18 . . . . -0.2(4) ?
    N2 C14 C15 C13 . . . . -1.0(2) ?
    N2 C14 C15 C18 . . . . -178.21(19) ?
    C20 N3 C16 C17 . . . . -16.6(3) ?
    C20 N3 C16 C25 . . . . 162.70(19) ?
    N3 C16 C17 C26 . . . . 175.86(17) ?
    C25 C16 C17 C26 . . . . -3.3(3) ?
    N3 C16 C17 C18 . . . . -8.4(3) ?
    C25 C16 C17 C18 . . . . 172.41(19) ?
    C13 C15 C18 C19 . . . . 130.8(2) ?
    C14 C15 C18 C19 . . . . -52.8(2) ?
    C13 C15 C18 C17 . . . . -107.3(2) ?
    C14 C15 C18 C17 . . . . 69.0(2) ?
    C16 C17 C18 C15 . . . . -92.78(19) ?
    C26 C17 C18 C15 . . . . 83.07(19) ?
    C16 C17 C18 C19 . . . . 30.1(2) ?
    C26 C17 C18 C19 . . . . -154.05(15) ?
    C15 C18 C19 C20 . . . . 91.1(2) ?
    C17 C18 C19 C20 . . . . -31.4(2) ?
    C15 C18 C19 C21 . . . . -85.96(19) ?
    C17 C18 C19 C21 . . . . 151.56(16) ?
    C21 C19 C20 N3 . . . . -172.09(17) ?
    C18 C19 C20 N3 . . . . 10.9(3) ?
    C21 C19 C20 C24 . . . . 6.8(3) ?
    C18 C19 C20 C24 . . . . -170.2(2) ?
    C16 N3 C20 C19 . . . . 15.3(3) ?
    C16 N3 C20 C24 . . . . -163.8(2) ?
    C22 O2 C21 O1 . . . . -1.0(3) ?
    C22 O2 C21 C19 . . . . -179.95(19) ?
    C20 C19 C21 O1 . . . . -5.4(3) ?
    C18 C19 C21 O1 . . . . 171.6(2) ?
    C20 C19 C21 O2 . . . . 173.48(18) ?
    C18 C19 C21 O2 . . . . -9.5(2) ?
    C21 O2 C22 C23 . . . . 158.7(3) ?
    C27 O4 C26 O3 . . . . 1.0(4) ?
    C27 O4 C26 C17 . . . . -178.9(2) ?
    C16 C17 C26 O3 . . . . -2.9(4) ?
    C18 C17 C26 O3 . . . . -178.7(3) ?
    C16 C17 C26 O4 . . . . 176.97(18) ?
    C18 C17 C26 O4 . . . . 1.2(3) ?
    C26 O4 C27 C28 . . . . -117.7(4) ?
loop_
    _geom_hbond_atom_site_label_D
    _geom_hbond_atom_site_label_H
    _geom_hbond_atom_site_label_A
    _geom_hbond_site_symmetry_A
    _geom_hbond_distance_DH
    _geom_hbond_distance_HA
    _geom_hbond_distance_DA
    _geom_hbond_angle_DHA
    _geom_hbond_publ_flag
    N1 H1N1 O5 . 0.83 2.09 2.880(3) 158 yes
    N3 H1N3 N2 4_554 0.92 2.10 2.958(2) 155 yes
    O5 H1O5 O1 1_545 0.91 1.88 2.776(3) 172 yes
    C11 H11A O2 . 0.93 2.50 3.414(2) 167 yes
    C25 H25A O3 . 0.96 2.13 2.864(4) 132 yes
