# Supplementary material for: Diethyl 4-[5-(biphenyl-4-yl)-1H-pyrazol-4-yl]-2,6-dimethyl-1,4-dihydro­pyridine-3,5-dicarboxyl­ate ethanol monosolvate
Source: Acta Crystallogr Sect E Struct Rep Online. 2011 Jun 22;67(Pt 7):o1768–9. doi: 10.1107/S160053681102349X (PMC3152003; doi:10.1107/S160053681102349X)
Supplement: Supplementary file 2 [file e-67-o1768-Isup2.hkl]

#
# h,k,l, Fc-squared, Fo-squared, sigma(Fo-squared) and status flag
#
data_I
_shelx_title ' prd5a in Pna2(1) RT'
_shelx_refln_list_code          4
_shelx_F_calc_maximum      259.85
_exptl_crystal_F_000      1104.00
_reflns_d_resolution_high  0.6794
 
loop_
 _symmetry_equiv_pos_as_xyz
 'x, y, z'
 '-x, -y, z+1/2'
 'x+1/2, -y+1/2, z'
 '-x+1/2, y+1/2, z+1/2'
 
_cell_length_a    34.8836
_cell_length_b    10.2322
_cell_length_c     7.8449
_cell_angle_alpha  90.000
_cell_angle_beta   90.000
_cell_angle_gamma  90.000
 
_shelx_F_squared_multiplier     1.000
 
loop_
 _refln_index_h
 _refln_index_k
 _refln_index_l
 _refln_F_squared_calc
 _refln_F_squared_meas
 _refln_F_squared_sigma
 _refln_observed_status
   6   0   0     9919.33     9874.66    178.67 o
   8   0   0    21891.99    20746.27    376.07 o
  10   0   0     2653.97     2089.74     27.81 o
  12   0   0     3518.74     3360.53     43.99 o
  14   0   0      608.68      601.26      9.95 o
  16   0   0       60.24       81.79      3.70 o
  18   0   0     1616.98     1750.86     24.88 o
  20   0   0     2170.83     2478.94     34.38 o
  22   0   0      152.59      203.68      5.42 o
  24   0   0      207.81      197.96      8.07 o
  26   0   0     1525.91     1552.83     34.05 o
  28   0   0       89.13      118.51      4.97 o
  30   0   0      803.67      669.62     13.30 o
  32   0   0       12.57       10.75      3.96 o
  34   0   0      107.78      133.73      8.31 o
  36   0   0       85.18       98.21      7.80 o
  38   0   0       18.76       10.53      4.45 o
  40   0   0       64.57       53.85      7.21 o
  42   0   0      115.25      125.72      9.32 o
  44   0   0       49.80       63.00      8.32 o
  46   0   0       31.85       28.22      6.76 o
  48   0   0        1.53        0.14      5.00 o
  50   0   0       25.16       21.27      6.39 o
   3   1   0    17552.97    16003.57    290.90 o
   4   1   0     3266.29     3302.29     60.11 o
   5   1   0     4260.80     4364.10     79.21 o
   6   1   0        0.47        1.38      0.87 o
   7   1   0     1150.99     1013.52     15.60 o
   8   1   0      820.41      836.46     11.89 o
   9   1   0      425.35      404.27      5.34 o
  10   1   0      187.57      146.54      2.72 o
  11   1   0     3525.03     3477.65     37.15 o
  12   1   0     1323.58     1229.08     12.33 o
  13   1   0      304.30      302.78      4.10 o
  14   1   0      465.67      498.30      6.00 o
  15   1   0     1350.91     1540.08     15.45 o
  16   1   0     1215.92     1246.31     12.95 o
  17   1   0      638.01      646.26      7.69 o
  18   1   0      808.83      770.45     10.30 o
  19   1   0       20.09       21.62      1.47 o
  20   1   0     2600.94     2494.72     24.54 o
  21   1   0       68.09       84.16      2.95 o
  22   1   0      649.81      612.83      7.90 o
  23   1   0      229.80      226.77      4.82 o
  24   1   0      261.81      266.72      5.36 o
  25   1   0       43.64       40.09      2.18 o
  26   1   0        2.85        1.57      1.15 o
  27   1   0      160.32      186.70      4.39 o
  28   1   0     1497.44     1365.25     15.47 o
  29   1   0      159.67      164.14      4.88 o
  30   1   0      207.98      202.56      5.51 o
  31   1   0       44.85       40.61      3.85 o
  32   1   0       60.53       61.76      4.59 o
  33   1   0       14.08       12.00      3.89 o
  34   1   0       17.93       26.16      3.64 o
  35   1   0        5.13        2.41      2.49 o
  36   1   0       33.07       38.34      4.20 o
  37   1   0       65.10       74.50      5.40 o
  38   1   0       14.94       15.79      5.76 o
  39   1   0        2.43        1.91      2.64 o
  40   1   0        0.04        3.27      2.90 o
  41   1   0       66.57       73.18      8.38 o
  42   1   0        0.59        1.27      5.27 o
  43   1   0        1.51        0.69      2.93 o
  44   1   0        1.85        2.27      3.39 o
  45   1   0        4.65        5.70      4.55 o
  46   1   0       75.82       80.63      7.86 o
  47   1   0        0.29        1.38      3.57 o
  48   1   0        2.05        4.10      3.77 o
  49   1   0        5.91        0.85      3.72 o
  50   1   0        1.15       -3.42      3.42 o
  51   1   0        0.12       -0.29      4.60 o
   0   2   0     6601.30     6152.30    112.28 o
   1   2   0     1171.04     1188.06     16.12 o
   2   2   0      170.31      198.33      4.97 o
   3   2   0     5629.27     5154.27     93.32 o
   4   2   0      114.74      133.35      3.86 o
   5   2   0     5762.07     6023.87     77.58 o
   6   2   0      497.78      535.69      8.19 o
   7   2   0     1854.91     1964.73     18.51 o
   8   2   0     2051.90     1875.36     17.79 o
   9   2   0     1038.14     1127.75     11.23 o
  10   2   0     2748.54     2442.91     20.57 o
  11   2   0      390.42      400.30      4.38 o
  12   2   0     1127.87     1167.46     10.61 o
  13   2   0      294.79      312.35      3.81 o
  14   2   0     1349.04     1680.55     25.36 o
  15   2   0     1981.92     1899.00     18.75 o
  16   2   0      268.93      355.36      4.99 o
  17   2   0     2563.56     2506.41     24.36 o
  18   2   0       21.85       31.56      1.67 o
  19   2   0       61.27       75.90      3.37 o
  20   2   0      299.03      290.97      4.68 o
  21   2   0      136.73      138.73      4.27 o
  22   2   0      636.79      567.65      7.51 o
  23   2   0      133.96      135.76      3.46 o
  24   2   0      165.83      189.83      3.97 o
  25   2   0      157.05      155.72      3.67 o
  26   2   0      288.70      320.94      6.34 o
  27   2   0        1.12       11.76      2.99 o
  28   2   0      561.37      562.63      9.61 o
  29   2   0        2.94       14.62      2.32 o
  30   2   0      328.99      357.95      7.51 o
  31   2   0      411.76      376.49     11.11 o
  32   2   0        1.54        0.07      1.78 o
  33   2   0        0.50       -1.72      1.72 o
  34   2   0       82.08       94.52      6.76 o
  35   2   0       38.16       45.57      6.20 o
  36   2   0      118.85      115.66      8.33 o
  37   2   0       29.70       35.16      5.96 o
  38   2   0       23.67       31.77      5.90 o
  39   2   0        2.84        3.34      2.81 o
  40   2   0        1.72        1.11      2.90 o
  41   2   0       13.72       15.79      3.63 o
  42   2   0      110.06      117.50      6.91 o
  43   2   0        0.36        3.77      3.22 o
  44   2   0        6.37        8.48      3.69 o
  45   2   0        5.22       -1.29      3.54 o
  46   2   0       63.31       77.13      6.84 o
  47   2   0        4.64        6.70      3.72 o
  48   2   0       28.46       34.26      8.51 o
  49   2   0        5.71       -2.99      5.09 o
  50   2   0        8.76        9.50      4.17 o
   1   3   0        8.12       10.05      1.54 o
   2   3   0    10446.00    10469.85    152.33 o
   3   3   0      944.34      888.44     19.31 o
   4   3   0     1092.51      965.20     11.32 o
   5   3   0      569.22      602.02      7.63 o
   6   3   0      384.04      427.77      5.86 o
   7   3   0     3679.52     3801.25     35.09 o
   8   3   0     1229.03     1229.45     12.40 o
   9   3   0      200.28      192.38      3.03 o
  10   3   0      219.05      182.04      3.01 o
  11   3   0       14.52        4.24      0.82 o
  12   3   0     1831.89     1689.86     14.94 o
  13   3   0     1046.47     1049.17     10.68 o
  14   3   0      108.48       77.08      2.52 o
  15   3   0       83.80       86.94      1.99 o
  16   3   0       22.87       25.32      1.67 o
  17   3   0      130.46      140.92      2.58 o
  18   3   0       97.72       80.45      2.02 o
  19   3   0        5.71        4.62      0.88 o
  20   3   0        0.16       -0.82      0.82 o
  21   3   0       15.18       15.03      1.24 o
  22   3   0       85.36      107.57      2.54 o
  23   3   0        0.28        1.93      1.27 o
  24   3   0       72.43       77.68      3.48 o
  25   3   0      441.91      409.81      7.66 o
  26   3   0        7.46       11.37      1.95 o
  27   3   0       55.79       62.08      4.20 o
  28   3   0      218.56      221.85      7.04 o
  29   3   0     1295.79     1323.35     18.15 o
  30   3   0       19.21       28.42      2.86 o
  31   3   0        9.07        7.34      2.18 o
  32   3   0       87.41       76.86      4.22 o
  33   3   0       63.67       60.38      3.84 o
  34   3   0      590.59      557.21     10.38 o
  35   3   0       34.38       47.97      3.62 o
  36   3   0       17.21       16.22      3.13 o
  37   3   0        1.86       -2.33      2.33 o
  38   3   0       56.38       44.99      6.27 o
  39   3   0       13.56       14.00      5.03 o
  40   3   0       23.79       23.35      5.61 o
  41   3   0        0.51        3.27      4.50 o
  42   3   0        0.10       -2.83      2.83 o
  43   3   0       47.77       57.71     10.94 o
  44   3   0        2.03       -2.44      3.04 o
  45   3   0        1.54       -3.27      3.27 o
  46   3   0       17.52       21.60      8.90 o
  47   3   0       50.92       53.39      5.84 o
  48   3   0        2.83       -0.66      7.67 o
  49   3   0       31.80       36.08      5.30 o
  50   3   0        0.27        4.18      3.95 o
   0   4   0       20.66       24.30      2.63 o
   1   4   0       83.46      112.72      3.31 o
   2   4   0      431.65      456.00      7.96 o
   3   4   0      747.95      762.87     40.76 o
   4   4   0       22.83       16.24      1.41 o
   5   4   0      707.99      763.97      9.72 o
   6   4   0       41.81       37.47      1.75 o
   7   4   0     1594.63     1540.87     17.77 o
   8   4   0     1108.54     1075.47     12.57 o
   9   4   0       25.47       21.64      1.51 o
  10   4   0      465.56      537.94      6.61 o
  11   4   0     1232.32     1308.36     13.58 o
  12   4   0     2889.72     3098.08     29.56 o
  13   4   0       27.93       22.39      1.44 o
  14   4   0      993.02     1124.59     12.18 o
  15   4   0        1.44        3.75      0.97 o
  16   4   0      330.56      327.03      5.72 o
  17   4   0      498.77      505.40      6.75 o
  18   4   0       62.89       69.60      2.84 o
  19   4   0      791.29      821.66     16.40 o
  20   4   0        0.12        0.30      1.24 o
  21   4   0       73.25       65.76      2.60 o
  22   4   0       28.35       39.16      2.14 o
  23   4   0      251.66      238.86      5.23 o
  24   4   0       58.04       44.89      2.99 o
  25   4   0      305.26      314.62      6.76 o
  26   4   0     1520.68     1403.13     18.79 o
  27   4   0      234.81      234.99      7.11 o
  28   4   0      192.85      139.25      4.84 o
  29   4   0      651.57      569.12     10.21 o
  30   4   0      380.50      337.49      7.64 o
  31   4   0      761.94      684.93     17.19 o
  32   4   0      426.24      402.88     12.61 o
  33   4   0        2.65        2.97      2.11 o
  34   4   0       67.25       61.12      4.05 o
  35   4   0        9.77       13.40      2.96 o
  36   4   0       11.14        8.49      2.40 o
  37   4   0        6.84        8.37      2.41 o
  38   4   0       65.20       53.02      4.72 o
  39   4   0       94.05       91.00      7.09 o
  40   4   0       38.33       40.09      5.22 o
  41   4   0       37.76       34.80      6.52 o
  42   4   0      106.51      111.13     10.24 o
  43   4   0        3.16        5.18      4.80 o
  44   4   0        1.44       -1.22      4.48 o
  45   4   0       20.44       24.38      4.61 o
  46   4   0        4.44        7.45      3.93 o
  47   4   0       37.21       45.35      7.48 o
  48   4   0      103.21      118.88      9.26 o
  49   4   0       61.42       57.52      6.19 o
   1   5   0      340.73      363.94      5.16 o
   2   5   0     1983.43     1997.13     19.83 o
   3   5   0     3691.21     3961.43     51.17 o
   4   5   0     1388.70     1401.85     14.57 o
   5   5   0       96.40      111.08      4.23 o
   6   5   0       46.44       44.40      1.87 o
   7   5   0       22.06       33.48      1.93 o
   8   5   0       74.81       73.70      3.26 o
   9   5   0      157.80      180.65      6.24 o
  10   5   0      164.37      156.79      4.12 o
  11   5   0      207.01      189.26      5.41 o
  12   5   0      401.32      463.09      8.77 o
  13   5   0       94.99      103.48      3.32 o
  14   5   0      779.67      872.26     12.04 o
  15   5   0      671.61      594.86      9.18 o
  16   5   0       56.50       68.56      8.44 o
  17   5   0      659.46      730.33     10.81 o
  18   5   0       38.15       35.11      2.90 o
  19   5   0      632.95      669.17     12.87 o
  20   5   0      843.07      800.68     11.96 o
  21   5   0      990.13      895.82     14.23 o
  22   5   0       51.77       54.32      3.31 o
  23   5   0      231.21      268.31      6.18 o
  24   5   0        5.57        2.70      1.75 o
  25   5   0      160.88      155.70      4.93 o
  26   5   0      229.20      212.00     12.22 o
  27   5   0      111.27      105.15      4.35 o
  28   5   0      324.63      263.87      6.63 o
  29   5   0      220.22      223.77      6.22 o
  30   5   0        2.35        2.46      2.06 o
  31   5   0        0.15       -0.12      1.93 o
  32   5   0        2.47        1.39      2.05 o
  33   5   0        0.64       -0.50      1.94 o
  34   5   0        0.10       -1.45      1.98 o
  35   5   0        7.52       11.39      2.60 o
  36   5   0        0.01       -2.04      2.04 o
  37   5   0       57.78       57.37      4.58 o
  38   5   0        0.68        1.10      2.34 o
  39   5   0       18.05       14.38      4.32 o
  40   5   0        0.23        0.60      3.38 o
  41   5   0        7.39       13.75      3.53 o
  42   5   0       18.05       20.94      3.87 o
  43   5   0       22.93       22.14      6.18 o
  44   5   0       67.78       79.85      9.42 o
  45   5   0      254.12      289.13     15.23 o
  46   5   0      133.26      142.16     12.60 o
  47   5   0        7.27       15.31      6.56 o
  48   5   0        0.67        3.00      3.87 o
   0   6   0      202.30      139.44      4.59 o
   1   6   0       92.77       81.34      2.50 o
   2   6   0      452.29      439.10      6.20 o
   3   6   0       36.06       31.92      1.85 o
   4   6   0       88.93      113.60      2.88 o
   5   6   0      189.04      191.04      3.75 o
   6   6   0       74.32       85.72      2.59 o
   7   6   0       51.00       80.34      2.54 o
   8   6   0       55.51       48.95      4.84 o
   9   6   0      671.72      667.73      9.69 o
  10   6   0        0.51        0.74      1.49 o
  11   6   0      257.96      329.50      6.01 o
  12   6   0      191.59      189.68      4.40 o
  13   6   0       51.61       50.74      2.30 o
  14   6   0        7.48       10.77      1.38 o
  15   6   0       59.28       37.27      2.12 o
  16   6   0     1771.48     1730.62     18.45 o
  17   6   0     2906.17     2765.42     27.71 o
  18   6   0       29.52       27.36      2.03 o
  19   6   0      196.15      184.43      4.23 o
  20   6   0      146.69      142.46      3.72 o
  21   6   0       25.63       19.39      2.45 o
  22   6   0      760.06      751.90     12.02 o
  23   6   0      341.13      313.34      7.07 o
  24   6   0       11.82       13.37      2.33 o
  25   6   0      120.82      107.44      5.85 o
  26   6   0       28.50       31.59      3.01 o
  27   6   0      302.97      307.37      7.32 o
  28   6   0       13.27       12.23      2.43 o
  29   6   0        0.10       -0.67      1.87 o
  30   6   0        4.59       10.42      2.42 o
  31   6   0       62.12       50.86      3.84 o
  32   6   0       18.99       19.60      2.90 o
  33   6   0        0.09       -0.73      2.07 o
  34   6   0        0.00       -0.66      2.15 o
  35   6   0       59.48       68.81      4.62 o
  36   6   0       91.45      101.88      5.47 o
  37   6   0        0.80        5.75      2.58 o
  38   6   0        0.00       -1.14      2.40 o
  39   6   0        8.97        2.25      2.51 o
  40   6   0        2.21        1.51      2.98 o
  41   6   0        3.76        0.26      3.09 o
  42   6   0        7.31       15.01      3.87 o
  43   6   0      128.69      151.87      9.63 o
  44   6   0        8.84       23.44      6.97 o
  45   6   0       23.59       26.72      7.29 o
  46   6   0       10.21       12.02      6.19 o
  47   6   0        6.49        8.72      6.02 o
   1   7   0      165.87      170.24      3.94 o
   2   7   0     1742.88     1816.29     19.16 o
   3   7   0      227.95      242.51      4.78 o
   4   7   0      759.19      757.29     11.11 o
   5   7   0     1240.49     1239.80     14.03 o
   6   7   0      277.59      286.11      5.51 o
   7   7   0      638.64      602.22      8.20 o
   8   7   0        1.70        1.62      1.38 o
   9   7   0        0.94       -1.33      1.33 o
  10   7   0      450.16      407.01      7.31 o
  11   7   0       82.91       80.40      3.37 o
  12   7   0       27.12       22.04      2.14 o
  13   7   0       57.34       69.23      5.95 o
  14   7   0       35.57       34.86      2.29 o
  15   7   0      366.45      357.46      6.05 o
  16   7   0       29.99       29.27      2.20 o
  17   7   0      267.40      241.49      5.02 o
  18   7   0      291.40      255.59      5.20 o
  19   7   0      148.33      148.04      4.09 o
  20   7   0      523.94      514.04      9.48 o
  21   7   0      310.62      325.33      8.24 o
  22   7   0       23.20       20.02      2.63 o
  23   7   0       27.42       18.81      2.67 o
  24   7   0       45.45       38.38      3.28 o
  25   7   0      243.76      239.64      7.98 o
  26   7   0        5.61        9.08      2.29 o
  27   7   0       37.16       41.86      3.93 o
  28   7   0        0.81       -1.92      1.92 o
  29   7   0        2.16        1.32      2.10 o
  30   7   0       47.26       41.51      3.70 o
  31   7   0        0.51        2.77      2.28 o
  32   7   0       89.63      118.01      6.22 o
  33   7   0       51.61       57.36      4.25 o
  34   7   0        3.10       -0.98      2.29 o
  35   7   0        0.01       -2.19      2.19 o
  36   7   0       12.00       15.29      3.09 o
  37   7   0        8.98        4.88      2.75 o
  38   7   0        0.00       -0.39      3.14 o
  39   7   0        0.03        0.35      2.54 o
  40   7   0        0.35       -1.14      2.63 o
  41   7   0       84.12       73.73      6.10 o
  42   7   0        1.45       -2.52      4.42 o
  43   7   0        8.85       11.58      4.25 o
  44   7   0       26.31       24.73      4.54 o
  45   7   0       16.16       22.07      4.40 o
   0   8   0      254.44      275.01      7.76 o
   1   8   0      380.90      353.00      6.98 o
   2   8   0      118.01      126.37      3.71 o
   3   8   0       62.94       60.95      2.79 o
   4   8   0        0.07       -1.14      1.37 o
   5   8   0       74.26       81.20      3.11 o
   6   8   0       25.08       21.74      2.00 o
   7   8   0      132.42      125.10      3.72 o
   8   8   0      166.93      151.51      6.33 o
   9   8   0      116.11      124.31      3.74 o
  10   8   0      640.71      596.85      8.67 o
  11   8   0      101.75       85.79      4.12 o
  12   8   0       38.44       36.12      2.47 o
  13   8   0      141.88      147.05      4.12 o
  14   8   0      140.72      132.83      4.57 o
  15   8   0      320.57      331.26      6.27 o
  16   8   0     1062.38     1003.18     12.70 o
  17   8   0      802.47      737.81     11.38 o
  18   8   0        6.19        7.33      3.03 o
  19   8   0      236.10      205.25      8.68 o
  20   8   0       46.67       40.86      3.93 o
  21   8   0       57.58       54.05      3.80 o
  22   8   0       45.13       52.55      3.80 o
  23   8   0       76.21       67.15      4.24 o
  24   8   0      323.61      318.24      7.84 o
  25   8   0      216.52      220.13      6.62 o
  26   8   0      144.35      143.82      5.44 o
  27   8   0        3.58        4.25      2.36 o
  28   8   0       22.30       23.00      5.59 o
  29   8   0        0.88        3.11      2.75 o
  30   8   0       16.04       13.91      2.99 o
  31   8   0        0.65        0.58      3.04 o
  32   8   0       21.26       24.13      3.39 o
  33   8   0       21.30       30.13      3.59 o
  34   8   0       65.58       74.88      5.45 o
  35   8   0        5.34       11.84      3.07 o
  36   8   0       15.30       18.17      3.29 o
  37   8   0       16.04       19.09      3.39 o
  38   8   0       20.34       23.98      3.60 o
  39   8   0        3.13        0.04      2.81 o
  40   8   0       32.49       36.97      4.33 o
  41   8   0        0.15        1.07      3.01 o
  42   8   0       10.53        8.55      3.93 o
  43   8   0        0.97       -1.59      6.18 o
   1   9   0        3.09        2.55      1.62 o
   2   9   0       13.08       14.82      2.00 o
   3   9   0        0.10        1.11      1.53 o
   4   9   0       16.19       16.47      2.06 o
   5   9   0        4.54        7.99      1.84 o
   6   9   0        0.01        0.91      1.50 o
   7   9   0      168.16      138.31      4.15 o
   8   9   0      170.75      158.21      5.49 o
   9   9   0       42.32       38.59      3.27 o
  10   9   0        0.89       -2.15      2.47 o
  11   9   0       55.08       63.27      3.35 o
  12   9   0     1493.54     1471.40     21.57 o
  13   9   0      298.45      309.13      6.36 o
  14   9   0      453.74      435.91      8.41 o
  15   9   0       51.76       51.61      3.16 o
  16   9   0       59.77       62.12      3.84 o
  17   9   0      233.50      233.24     10.78 o
  18   9   0       55.46       56.95      4.03 o
  19   9   0       51.75       52.97      3.98 o
  20   9   0      137.93      121.94      5.14 o
  21   9   0      173.99      173.86      6.00 o
  22   9   0       70.24       65.66      4.39 o
  23   9   0       46.74       47.39      6.88 o
  24   9   0       24.21       28.21      3.35 o
  25   9   0        8.61        4.27      2.37 o
  26   9   0       26.13       25.08      4.06 o
  27   9   0       37.02       33.50      3.68 o
  28   9   0        0.29        0.61      2.39 o
  29   9   0      102.53       92.25      5.31 o
  30   9   0        9.55       10.98      2.86 o
  31   9   0       26.58       26.61      3.61 o
  32   9   0        7.38        6.93      2.87 o
  33   9   0       29.54       29.84      3.81 o
  34   9   0       14.05       21.45      4.14 o
  35   9   0       22.13       18.66      3.53 o
  36   9   0       31.79       27.31      3.94 o
  37   9   0        7.08        5.89      3.14 o
  38   9   0       30.32       19.66      3.81 o
  39   9   0        0.57        0.53      6.89 o
  40   9   0        3.88        4.34      3.24 o
  41   9   0       49.05       60.19      5.13 o
   0  10   0      255.45      244.73      8.22 o
   1  10   0      146.60      151.89      4.63 o
   2  10   0      140.92      133.63      4.51 o
   3  10   0      116.09      119.72      4.33 o
   4  10   0      416.12      391.24      7.32 o
   5  10   0      243.96      238.28      5.64 o
   6  10   0      145.67      163.18      4.82 o
   7  10   0      134.72      128.69      5.25 o
   8  10   0        0.17       -1.61      1.61 o
   9  10   0       30.02       23.65      2.54 o
  10  10   0      121.71      123.30      4.26 o
  11  10   0       35.15       33.06      2.75 o
  12  10   0       25.56       27.97      2.67 o
  13  10   0       40.44       41.67      3.06 o
  14  10   0       95.19       99.73      4.27 o
  15  10   0      259.36      251.86      7.09 o
  16  10   0       19.93       21.50      4.69 o
  17  10   0       26.98       23.04      3.14 o
  18  10   0       68.33       78.74      4.79 o
  19  10   0       65.59       68.33      4.59 o
  20  10   0        0.58        2.14      2.35 o
  21  10   0       63.82       57.97      4.38 o
  22  10   0        2.23        0.74      2.95 o
  23  10   0      109.78      111.91      6.19 o
  24  10   0        6.98        7.29      2.75 o
  25  10   0       10.21       18.75      3.24 o
  26  10   0       50.15       48.16      4.26 o
  27  10   0        0.00       -0.58      2.41 o
  28  10   0       31.44       23.57      3.44 o
  29  10   0       29.38       33.76      5.91 o
  30  10   0       45.37       54.32      7.38 o
  31  10   0       14.16       22.45      3.66 o
  32  10   0       12.61       11.25      3.20 o
  33  10   0       24.80       20.64      3.69 o
  34  10   0        0.68       -1.49      2.83 o
  35  10   0        4.31       -0.11      2.91 o
  36  10   0        0.63       -2.79      2.79 o
  37  10   0        1.67       -1.98      2.99 o
  38  10   0       45.68       52.80      5.01 o
   1  11   0       46.19       47.62      3.34 o
   2  11   0       13.92       11.42      2.34 o
   3  11   0       21.85       21.55      3.10 o
   4  11   0       55.16       62.62      4.35 o
   5  11   0      119.93      123.81      8.01 o
   6  11   0       97.18      120.89      7.49 o
   7  11   0      172.07      160.55      5.11 o
   8  11   0       11.90        9.82      2.46 o
   9  11   0       29.85       25.40      2.80 o
  10  11   0       36.18       29.74      2.89 o
  11  11   0       41.27       40.37      3.16 o
  12  11   0       28.09       28.01      2.88 o
  13  11   0      122.24      120.82      4.99 o
  14  11   0        0.01        2.10      2.49 o
  15  11   0       11.39       14.20      3.03 o
  16  11   0        0.03        2.78      2.52 o
  17  11   0       71.02       68.49      4.81 o
  18  11   0        0.56        6.87      2.81 o
  19  11   0      184.52      195.55     13.53 o
  20  11   0        4.08        7.70      2.83 o
  21  11   0       30.46       28.65      3.72 o
  22  11   0       91.54       96.43      5.67 o
  23  11   0        0.70        2.70      2.71 o
  24  11   0        9.62        9.75      4.60 o
  25  11   0       17.97       15.68      3.35 o
  26  11   0        0.21       -1.63      3.23 o
  27  11   0        3.40       -0.16      4.08 o
  28  11   0       40.60       44.27      4.76 o
  29  11   0        6.30        5.51      2.97 o
  30  11   0        6.99       10.64      3.26 o
  31  11   0        3.33       -0.16      2.76 o
  32  11   0        0.47       -2.68      2.68 o
  33  11   0       10.35        5.72      3.04 o
  34  11   0       25.50       23.46      3.97 o
  35  11   0        0.28       -0.66      3.01 o
   0  12   0        0.15        0.59      4.53 o
   1  12   0      101.13       97.51      4.69 o
   2  12   0        1.61        0.46      2.57 o
   3  12   0        8.53       11.42      2.67 o
   4  12   0        0.70        0.50      2.17 o
   5  12   0       10.33        9.79      2.49 o
   6  12   0        0.56        2.77      2.25 o
   7  12   0       23.05       23.88      2.97 o
   8  12   0        2.44       -2.62      4.24 o
   9  12   0       78.30       64.23      3.98 o
  10  12   0        9.56       13.65      2.62 o
  11  12   0        0.47        2.84      2.17 o
  12  12   0        3.94        1.59      3.02 o
  13  12   0        0.24       -2.39      2.39 o
  14  12   0        2.42        1.88      2.72 o
  15  12   0        5.90        6.42      2.91 o
  16  12   0        2.84        3.82      3.31 o
  17  12   0        2.69        3.64      2.76 o
  18  12   0        0.08       -2.58      2.58 o
  19  12   0        6.96        4.06      3.02 o
  20  12   0        0.07        1.27      2.76 o
  21  12   0       48.84       47.50      4.57 o
  22  12   0        2.94        9.02      3.21 o
  23  12   0       43.81       42.43      4.48 o
  24  12   0       30.69       26.97      3.91 o
  25  12   0       55.40       53.00      5.02 o
  26  12   0       15.61       18.79      3.69 o
  27  12   0        0.46       -0.45      3.31 o
  28  12   0        0.01       -2.74      2.74 o
  29  12   0        0.04       -2.82      2.82 o
  30  12   0        0.01       -2.79      2.79 o
  31  12   0        0.07       -1.90      3.03 o
   1  13   0        5.55        9.65      2.72 o
   2  13   0       26.39       29.64      3.35 o
   3  13   0       53.08       57.19      4.12 o
   4  13   0       14.26        8.31      2.90 o
   5  13   0        6.64        7.27      3.09 o
   6  13   0       26.46       33.21      3.71 o
   7  13   0       19.24       17.94      3.04 o
   8  13   0        7.69       11.65      2.84 o
   9  13   0       13.11        9.79      2.81 o
  10  13   0        0.93       -2.06      2.98 o
  11  13   0        1.88        4.30      3.01 o
  12  13   0      192.48      196.99      9.55 o
  13  13   0        5.73        1.76      2.95 o
  14  13   0       11.17       18.73      3.79 o
  15  13   0        6.28        6.20      4.19 o
  16  13   0        1.48        5.38      3.12 o
  17  13   0       30.31       35.39      4.30 o
  18  13   0       63.32       75.16      7.03 o
  19  13   0       25.87       28.40      4.08 o
  20  13   0        2.89        4.11      3.26 o
  21  13   0       17.92       17.81      3.73 o
  22  13   0        0.06       -1.98      2.96 o
  23  13   0        1.09       -2.24      4.21 o
  24  13   0        1.82        2.98      3.20 o
  25  13   0        3.21        6.47      3.43 o
   0  14   0       65.95       67.26      6.60 o
   1  14   0       47.54       38.56      3.88 o
   2  14   0        0.27       -2.62      2.62 o
   3  14   0       25.68       21.47      3.40 o
   4  14   0        0.91       -2.45      2.45 o
   5  14   0       92.89       89.71      5.16 o
   6  14   0        6.85        5.13      2.85 o
   7  14   0       79.47       86.54      5.09 o
   8  14   0       58.14       70.31     12.86 o
   9  14   0       15.30       14.93      5.23 o
  10  14   0       36.28       34.43      4.41 o
  11  14   0        3.77       -1.18      3.12 o
  12  14   0        7.39        7.33      4.33 o
  13  14   0        3.40        5.30      3.65 o
  14  14   0        0.21        5.03      3.25 o
  15  14   0        1.06       -1.12      2.99 o
  16  14   0        3.70       -0.69      5.56 o
  17  14   0        1.91        0.10      4.18 o
  18  14   0       11.23        9.19      5.27 o
   1  15   0        8.06        4.37      3.04 o
   2  15   0       35.77       32.09      4.41 o
   3  15   0        5.96        1.92      2.95 o
   4  15   0       27.83       24.06      4.12 o
   4   0   1     1944.53     1791.26     34.43 o
   6   0   1     4519.84     4285.05     79.25 o
   8   0   1      320.15      444.42     11.03 o
  10   0   1      339.07      328.95      4.58 o
  12   0   1     1865.96     1765.78     21.18 o
  14   0   1     3410.14     3638.44     33.90 o
  16   0   1     2058.23     2219.95     21.60 o
  18   0   1      260.50      242.74      3.98 o
  20   0   1     3918.92     4101.48     38.79 o
  22   0   1      583.97      620.70      7.96 o
  24   0   1      291.48      311.79      5.22 o
  26   0   1       96.32       88.00      2.99 o
  28   0   1     1625.36     1578.09     20.38 o
  30   0   1      153.14      145.36      8.86 o
  32   0   1      402.63      411.67      8.27 o
  34   0   1        6.42        3.21      3.63 o
  36   0   1       89.71       88.24      5.69 o
  38   0   1       41.97       56.08      8.50 o
  40   0   1      133.62      147.43     14.00 o
  42   0   1       77.75       74.46      5.85 o
  44   0   1       41.67       45.33      5.32 o
  46   0   1       56.50       67.22      6.09 o
  48   0   1       30.04       27.35      4.86 o
  50   0   1       21.36       26.81      8.87 o
   0   1   1    10260.74    10380.67    188.18 o
   1   1   1     1907.90     1954.21     21.14 o
   2   1   1     1855.53     1869.94     24.96 o
   3   1   1     1091.94     1164.70     16.17 o
   4   1   1     8825.15     8998.28    116.26 o
   5   1   1     7658.02     7517.75     97.43 o
   6   1   1     5292.65     5246.23     55.44 o
   7   1   1     3657.43     3691.64     39.54 o
   8   1   1     2392.70     2392.81     22.45 o
   9   1   1     1226.69     1138.58     11.38 o
  10   1   1     1955.95     2103.49     20.19 o
  11   1   1      224.40      235.74      3.46 o
  12   1   1      571.60      627.85      5.82 o
  13   1   1     2604.61     2913.33     22.53 o
  14   1   1      925.34      984.04      8.62 o
  15   1   1      108.84      124.10      1.88 o
  16   1   1      998.03     1106.54      8.84 o
  17   1   1     1330.18     1462.04     11.34 o
  18   1   1      317.93      328.80      4.09 o
  19   1   1      705.79      712.11      6.42 o
  20   1   1       26.99       21.66      1.12 o
  21   1   1      214.48      215.95      2.99 o
  22   1   1      146.68      186.65      2.84 o
  23   1   1       84.41       86.80      2.00 o
  24   1   1       26.56       25.46      1.45 o
  25   1   1      346.37      356.22      4.45 o
  26   1   1       58.71       60.09      2.28 o
  27   1   1      136.92      162.49      3.33 o
  28   1   1       30.96       37.32      2.26 o
  29   1   1       43.30       41.76      2.00 o
  30   1   1       53.16       47.77      2.37 o
  31   1   1      149.10      136.49      3.36 o
  32   1   1       95.14       96.90      3.33 o
  33   1   1       20.93       22.60      2.12 o
  34   1   1      110.91      105.92      3.54 o
  35   1   1      125.86      118.89      3.66 o
  36   1   1       13.89       15.89      2.61 o
  37   1   1       57.05       52.02      3.78 o
  38   1   1       95.68      103.74      8.01 o
  39   1   1       77.07       79.88      4.69 o
  40   1   1        4.11        7.77      2.35 o
  41   1   1       12.66       14.57      3.40 o
  42   1   1       33.46       32.21      3.14 o
  43   1   1       14.85       17.72      2.77 o
  44   1   1       77.45       86.72      4.59 o
  45   1   1        7.59       12.62      2.67 o
  46   1   1       14.99       11.94      3.25 o
  47   1   1        9.01       10.27      2.84 o
  48   1   1       14.61       12.89      2.93 o
  49   1   1       11.01       10.52      2.91 o
  50   1   1        1.90        3.06      2.63 o
  51   1   1        7.42        6.36      2.78 o
   1   2   1     2481.39     2436.91     32.08 o
   2   2   1    14044.67    14437.53    118.13 o
   3   2   1    28020.74    27651.53    225.09 o
   4   2   1     6783.13     6648.76     53.91 o
   5   2   1    15259.70    15296.20    124.70 o
   6   2   1     7076.38     6854.34     62.49 o
   7   2   1     8230.94     8595.78     90.23 o
   8   2   1     5669.81     5344.24     43.91 o
   9   2   1     2017.34     2101.09     18.21 o
  10   2   1     1614.73     1667.27     16.52 o
  11   2   1      200.01      194.16      2.87 o
  12   2   1       90.41       70.17      1.75 o
  13   2   1     2034.99     2081.58     18.28 o
  14   2   1     2061.73     2272.91     19.91 o
  15   2   1     2004.67     2154.32     17.35 o
  16   2   1     4053.71     4256.10     32.66 o
  17   2   1     1164.37     1216.01     10.71 o
  18   2   1      338.12      306.06      3.08 o
  19   2   1      155.66      146.43      1.98 o
  20   2   1      171.34      147.63      2.05 o
  21   2   1       43.92       33.86      1.15 o
  22   2   1      396.70      444.70      4.75 o
  23   2   1        6.92        7.38      1.31 o
  24   2   1      118.62      120.27      2.74 o
  25   2   1      112.38      108.69      2.93 o
  26   2   1       37.87       41.20      2.49 o
  27   2   1      121.09      123.28      3.04 o
  28   2   1     1002.39     1015.27     10.33 o
  29   2   1     1205.85     1150.75     11.46 o
  30   2   1      160.65      165.90      4.02 o
  31   2   1      231.62      203.42      4.02 o
  32   2   1      327.59      296.55      6.14 o
  33   2   1      255.60      252.13      5.52 o
  34   2   1       97.39      108.82      3.54 o
  35   2   1      100.79      104.36      3.75 o
  36   2   1        6.39        2.98      1.68 o
  37   2   1       34.34       37.06      2.91 o
  38   2   1       57.22       50.16      4.02 o
  39   2   1       39.54       41.87      3.16 o
  40   2   1       45.93       46.75      3.37 o
  41   2   1        9.27       10.83      2.73 o
  42   2   1       14.30       12.68      3.96 o
  43   2   1        2.07        3.99      2.56 o
  44   2   1       13.84       15.98      2.78 o
  45   2   1        0.21       -0.23      2.27 o
  46   2   1       82.70       93.06      4.87 o
  47   2   1       16.87       12.46      3.42 o
  48   2   1        8.94       14.11      2.90 o
  49   2   1        2.26       -1.82      2.40 o
  50   2   1       13.78       13.32      3.45 o
   0   3   1     1753.86     1630.91     31.70 o
   1   3   1      362.76      362.87      6.26 o
   2   3   1      105.81      100.52      4.21 o
   3   3   1      292.11      261.32      4.16 o
   4   3   1     1522.55     1574.93     17.84 o
   5   3   1     3381.73     3466.42     28.88 o
   6   3   1      525.20      521.24      5.40 o
   7   3   1     1327.36     1432.00     12.74 o
   8   3   1       77.00       65.50      2.10 o
   9   3   1     2083.76     2111.74     15.46 o
  10   3   1      353.08      457.88      4.59 o
  11   3   1      698.54      650.67      6.07 o
  12   3   1     2476.85     2774.01     21.62 o
  13   3   1      770.91      773.82      6.57 o
  14   3   1     1451.20     1482.24     11.44 o
  15   3   1     1319.99     1443.42     11.23 o
  16   3   1       46.07       51.35      1.42 o
  17   3   1       14.49       11.32      0.78 o
  18   3   1       46.06       39.23      1.26 o
  19   3   1      355.24      367.40      4.00 o
  20   3   1       95.84       81.76      1.63 o
  21   3   1      139.90      134.68      2.56 o
  22   3   1      227.80      237.24      3.49 o
  23   3   1      181.27      176.00      3.28 o
  24   3   1      182.04      174.46      3.66 o
  25   3   1       57.39       52.14      3.01 o
  26   3   1       88.57       80.70      2.56 o
  27   3   1       55.73       53.89      2.12 o
  28   3   1      128.71      108.00      2.72 o
  29   3   1      554.22      484.01      6.34 o
  30   3   1       74.65       96.40      3.00 o
  31   3   1      468.66      400.00      6.10 o
  32   3   1      207.18      213.65      4.78 o
  33   3   1      109.05      103.49      3.61 o
  34   3   1        3.72        4.15      1.93 o
  35   3   1      112.11      107.34      4.20 o
  36   3   1       79.44       78.38      3.57 o
  37   3   1       21.22       25.26      2.40 o
  38   3   1       13.22       14.67      2.19 o
  39   3   1        1.45        0.80      1.93 o
  40   3   1        9.91       13.41      2.57 o
  41   3   1        4.40        6.07      2.25 o
  42   3   1        2.79        1.11      2.01 o
  43   3   1       15.39       20.97      3.71 o
  44   3   1        1.59        0.41      2.51 o
  45   3   1       35.27       39.11      4.14 o
  46   3   1       13.33       13.58      3.35 o
  47   3   1        5.55        2.94      2.53 o
  48   3   1       67.51       85.37      4.90 o
  49   3   1       85.37       91.21      5.11 o
  50   3   1        1.43        1.13      2.61 o
   1   4   1      157.07      137.13      4.84 o
   2   4   1      260.74      320.62      8.59 o
   3   4   1     1219.63     1192.84     14.02 o
   4   4   1     3003.53     2974.93     40.89 o
   5   4   1      509.73      430.01      8.88 o
   6   4   1     2327.44     2438.00     36.13 o
   7   4   1     1054.74     1046.80     20.53 o
   8   4   1       30.58       33.16      1.34 o
   9   4   1      355.73      420.19      4.86 o
  10   4   1     1454.69     1543.82     13.91 o
  11   4   1      680.61      695.60      6.38 o
  12   4   1     2717.80     2868.11     20.87 o
  13   4   1      867.76      832.41      6.76 o
  14   4   1      547.24      617.43      5.40 o
  15   4   1     1310.80     1261.42      9.58 o
  16   4   1      959.58      967.49      7.75 o
  17   4   1       16.92       27.44      1.39 o
  18   4   1      126.05      137.34      2.16 o
  19   4   1      197.65      198.09      2.67 o
  20   4   1      148.53      142.75      2.71 o
  21   4   1      669.71      714.04      7.06 o
  22   4   1       24.01       24.10      1.49 o
  23   4   1      477.69      463.78      5.39 o
  24   4   1      121.16      143.74      2.89 o
  25   4   1      151.70      135.85      3.31 o
  26   4   1      112.42      100.95      2.69 o
  27   4   1      168.60      172.63      3.63 o
  28   4   1      244.95      232.99      4.31 o
  29   4   1      156.26      155.66      3.57 o
  30   4   1      104.91      106.67      3.10 o
  31   4   1       51.88       47.97      2.46 o
  32   4   1       51.73       58.41      2.70 o
  33   4   1       20.96       27.84      2.11 o
  34   4   1       88.96      100.32      3.26 o
  35   4   1       74.04       71.37      4.14 o
  36   4   1       55.94       63.19      3.78 o
  37   4   1       26.20       28.43      3.82 o
  38   4   1        3.14        5.05      3.03 o
  39   4   1       16.45       14.19      2.56 o
  40   4   1       87.42       89.29      4.39 o
  41   4   1       55.50       63.81      3.91 o
  42   4   1        8.00        6.79      2.34 o
  43   4   1       24.33       22.80      2.91 o
  44   4   1       27.42       24.97      3.10 o
  45   4   1       66.10       70.53      4.40 o
  46   4   1      123.10      141.04     11.98 o
  47   4   1        6.12       15.45      3.57 o
  48   4   1        6.00        9.31      4.84 o
  49   4   1        2.62        2.33      2.70 o
   0   5   1     3157.53     3549.90     33.59 o
   1   5   1     1497.48     1564.46     11.33 o
   2   5   1     1246.24     1285.39      9.56 o
   3   5   1      600.17      600.58      5.22 o
   4   5   1     1113.38     1271.62     10.97 o
   5   5   1      664.36      692.02      6.75 o
   6   5   1      776.87      786.01      7.48 o
   7   5   1     1304.74     1368.03     10.94 o
   8   5   1      454.77      463.43      4.76 o
   9   5   1      224.27      219.71      3.21 o
  10   5   1       65.15       73.47      2.65 o
  11   5   1      132.21      113.23      2.44 o
  12   5   1      450.57      369.65      4.53 o
  13   5   1       78.58       85.26      1.91 o
  14   5   1      479.96      454.61      4.82 o
  15   5   1      997.17     1048.48      9.01 o
  16   5   1      349.81      349.14      4.11 o
  17   5   1      422.21      370.38      4.30 o
  18   5   1      583.37      551.41      6.29 o
  19   5   1      565.38      534.22      5.81 o
  20   5   1       40.35       36.76      1.74 o
  21   5   1      519.49      449.18      5.30 o
  22   5   1      313.32      278.61      4.05 o
  23   5   1      394.41      379.08      4.54 o
  24   5   1      303.84      318.26      5.04 o
  25   5   1      557.90      497.51      5.89 o
  26   5   1      295.19      278.11      5.51 o
  27   5   1      351.88      363.38      8.17 o
  28   5   1       41.71       52.63      2.51 o
  29   5   1       58.69       56.31      2.63 o
  30   5   1       84.96       73.05      2.96 o
  31   5   1      142.64      130.34      3.48 o
  32   5   1        9.96       13.12      1.76 o
  33   5   1        5.59        1.95      1.54 o
  34   5   1       30.58       36.26      2.42 o
  35   5   1       10.02       10.52      1.82 o
  36   5   1      168.79      151.50      4.10 o
  37   5   1        9.48        8.85      2.36 o
  38   5   1        0.25        4.49      2.21 o
  39   5   1        0.57        0.58      2.16 o
  40   5   1        3.36        5.05      2.37 o
  41   5   1       56.44       57.09      4.45 o
  42   5   1        2.15        3.21      2.30 o
  43   5   1       62.69       73.50      4.32 o
  44   5   1       21.37       25.67      3.25 o
  45   5   1        8.20        9.53      2.82 o
  46   5   1       21.37       39.36      3.71 o
  47   5   1       49.81       52.54      4.84 o
  48   5   1       22.27       29.87      4.18 o
   1   6   1     1564.75     1763.02     12.88 o
   2   6   1       31.78       54.20      1.61 o
   3   6   1        6.66        2.80      0.82 o
   4   6   1      119.43      128.70      2.18 o
   5   6   1       53.85       54.55      1.56 o
   6   6   1      127.62      153.34      2.54 o
   7   6   1      295.77      270.74      3.47 o
   8   6   1       77.59       73.96      1.86 o
   9   6   1       90.52       94.22      3.75 o
  10   6   1      365.59      339.31      4.36 o
  11   6   1      176.82      153.11      2.83 o
  12   6   1      398.80      368.47      4.65 o
  13   6   1      130.09      134.20      3.12 o
  14   6   1      137.65      139.92      5.59 o
  15   6   1      710.92      691.36     10.29 o
  16   6   1      290.46      285.05      5.77 o
  17   6   1      391.24      414.12      5.47 o
  18   6   1      296.93      278.75      4.64 o
  19   6   1      841.51      773.41      7.72 o
  20   6   1     1457.04     1338.07     11.69 o
  21   6   1       14.46       19.99      1.57 o
  22   6   1       51.49       50.28      2.14 o
  23   6   1      158.82      148.80      3.10 o
  24   6   1      137.21      125.56      3.24 o
  25   6   1        6.36        4.64      1.40 o
  26   6   1        6.74        6.03      1.48 o
  27   6   1        3.19        1.77      1.34 o
  28   6   1       14.03        9.95      1.62 o
  29   6   1      144.32      142.80      3.63 o
  30   6   1      100.32      112.05      3.37 o
  31   6   1       64.71       64.59      2.93 o
  32   6   1        1.27        0.65      1.45 o
  33   6   1       43.78       44.35      2.65 o
  34   6   1       17.70       22.14      2.15 o
  35   6   1        2.72       -0.97      1.57 o
  36   6   1       31.60       31.52      2.98 o
  37   6   1       33.04       32.32      2.53 o
  38   6   1       12.45       12.08      2.22 o
  39   6   1        4.54        4.59      2.37 o
  40   6   1       15.04       17.41      2.98 o
  41   6   1       29.99       27.00      3.26 o
  42   6   1       19.96       27.98      3.98 o
  43   6   1       15.62       18.90      4.03 o
  44   6   1       59.44       80.79      4.65 o
  45   6   1      177.68      190.03      6.12 o
  46   6   1       40.50       37.74      3.69 o
   0   7   1     1232.35     1355.60     15.04 o
   1   7   1       27.00       36.02      2.62 o
   2   7   1      441.80      475.25      4.93 o
   3   7   1       87.45       77.90      1.98 o
   4   7   1       11.95       17.28      1.21 o
   5   7   1      207.25      221.79      3.61 o
   6   7   1      528.01      518.42      5.56 o
   7   7   1       84.08       74.61      2.11 o
   8   7   1       63.08       63.08      2.18 o
   9   7   1      512.46      481.32      5.80 o
  10   7   1      106.44      116.72      3.12 o
  11   7   1       46.03       47.91      2.16 o
  12   7   1       42.68       39.31      1.88 o
  13   7   1      206.05      209.64      3.36 o
  14   7   1       68.55       69.81      2.19 o
  15   7   1        0.03        0.59      1.09 o
  16   7   1      717.20      689.26      7.40 o
  17   7   1     2630.33     2538.49     19.93 o
  18   7   1      800.90      759.29      7.83 o
  19   7   1      203.80      191.60      3.61 o
  20   7   1       31.38       33.27      1.92 o
  21   7   1       73.34       76.73      2.62 o
  22   7   1      102.80       93.26      3.01 o
  23   7   1       12.05       11.10      1.64 o
  24   7   1       42.19       41.09      2.35 o
  25   7   1       37.70       30.39      2.22 o
  26   7   1       70.88       62.34      2.80 o
  27   7   1       19.95       28.45      2.41 o
  28   7   1       62.04       69.31      4.12 o
  29   7   1       38.16       40.08      2.52 o
  30   7   1       55.28       44.16      2.62 o
  31   7   1       13.96       10.31      2.33 o
  32   7   1        7.68       12.04      2.15 o
  33   7   1       22.06       21.31      2.23 o
  34   7   1       14.61       18.18      2.17 o
  35   7   1        2.01        0.61      1.71 o
  36   7   1       13.74       12.54      2.10 o
  37   7   1       14.45       12.71      2.14 o
  38   7   1       11.74       11.60      2.18 o
  39   7   1       65.16       74.32      3.89 o
  40   7   1        1.75        2.69      2.14 o
  41   7   1        2.86        1.46      2.64 o
  42   7   1       78.36       80.26      4.97 o
  43   7   1       21.76       24.89      4.02 o
  44   7   1        7.06        7.23      3.26 o
  45   7   1       17.50       17.70      3.17 o
   1   8   1       25.78       24.77      1.66 o
   2   8   1       91.06      113.44      2.88 o
   3   8   1       51.76       60.59      2.05 o
   4   8   1      109.59      132.79      2.65 o
   5   8   1       73.54       69.23      2.15 o
   6   8   1       64.14       72.03      2.22 o
   7   8   1      176.00      160.74      2.95 o
   8   8   1       35.87       30.14      1.72 o
   9   8   1       63.81       60.81      2.57 o
  10   8   1      390.34      401.44      4.79 o
  11   8   1      379.20      360.80      6.61 o
  12   8   1      266.68      292.09      4.11 o
  13   8   1     1628.92     1608.93     12.78 o
  14   8   1     1087.68     1044.68      9.19 o
  15   8   1      301.20      272.21      4.64 o
  16   8   1        4.57        6.03      1.39 o
  17   8   1      326.37      309.24      4.98 o
  18   8   1       25.68       23.47      2.23 o
  19   8   1      244.78      233.31      4.10 o
  20   8   1      226.14      218.87      4.00 o
  21   8   1      200.81      190.13      4.17 o
  22   8   1       31.41       30.46      2.18 o
  23   8   1       24.18       23.21      2.48 o
  24   8   1        9.33        6.67      1.63 o
  25   8   1        5.97        5.09      1.60 o
  26   8   1        1.53       -0.53      1.45 o
  27   8   1       17.56       10.47      1.83 o
  28   8   1        1.25        1.60      1.53 o
  29   8   1       44.63       38.06      2.55 o
  30   8   1       31.47       29.55      3.29 o
  31   8   1       34.36       39.64      2.66 o
  32   8   1       55.77       67.44      3.30 o
  33   8   1       83.38       96.45      3.75 o
  34   8   1        1.54        2.87      1.83 o
  35   8   1       10.10       12.59      2.69 o
  36   8   1        4.64        8.01      2.10 o
  37   8   1       14.54       13.92      2.28 o
  38   8   1        0.53        3.07      1.97 o
  39   8   1       27.25       29.32      2.78 o
  40   8   1       11.06       11.44      2.54 o
  41   8   1       30.03       34.30      4.13 o
  42   8   1       24.18       24.50      3.57 o
  43   8   1       15.46       18.47      3.39 o
   0   9   1      680.10      709.73     10.52 o
   1   9   1       65.68       58.42      2.22 o
   2   9   1      269.24      253.40      3.87 o
   3   9   1        8.79        5.63      1.25 o
   4   9   1      234.95      225.51      3.65 o
   5   9   1       93.79       86.24      2.53 o
   6   9   1      121.50      119.24      3.46 o
   7   9   1       80.16       75.52      2.45 o
   8   9   1      239.21      236.85      3.78 o
   9   9   1      160.76      183.38      3.90 o
  10   9   1       13.36       14.43      1.50 o
  11   9   1      352.51      348.43      4.68 o
  12   9   1       47.11       51.18      2.16 o
  13   9   1      475.63      459.95      5.52 o
  14   9   1      264.27      273.41      4.54 o
  15   9   1       31.49       46.19      2.32 o
  16   9   1       38.57       38.46      2.17 o
  17   9   1      156.55      144.18      3.51 o
  18   9   1       37.94       38.23      2.18 o
  19   9   1       26.58       27.20      2.01 o
  20   9   1       45.56       47.90      2.86 o
  21   9   1        2.83       -0.32      1.48 o
  22   9   1        7.58        5.93      1.66 o
  23   9   1       35.93       35.59      3.03 o
  24   9   1        2.37        3.41      1.62 o
  25   9   1       21.23       17.49      2.11 o
  26   9   1       46.35       46.24      2.81 o
  27   9   1       10.26       11.40      2.35 o
  28   9   1       52.41       51.79      2.99 o
  29   9   1        5.05        6.09      1.87 o
  30   9   1        7.91        4.80      1.89 o
  31   9   1        0.52        0.22      1.75 o
  32   9   1       24.56       24.86      2.50 o
  33   9   1        8.50       13.34      2.24 o
  34   9   1        8.74        8.33      2.15 o
  35   9   1       31.10       36.21      2.90 o
  36   9   1        9.97       11.71      2.34 o
  37   9   1       30.62       32.40      2.85 o
  38   9   1        3.98        3.58      2.15 o
  39   9   1       19.85       22.97      2.73 o
  40   9   1       50.03       64.09      3.67 o
   1  10   1        3.11        2.43      1.26 o
   2  10   1      186.55      162.66      3.38 o
   3  10   1       80.33       79.37      2.69 o
   4  10   1       80.75       81.09      2.71 o
   5  10   1      122.86      108.10      2.92 o
   6  10   1       15.74        7.45      1.41 o
   7  10   1        9.06        6.48      1.41 o
   8  10   1       95.23       85.06      2.77 o
   9  10   1       15.82       14.71      1.60 o
  10  10   1       17.25       14.42      1.60 o
  11  10   1       10.58       14.06      1.57 o
  12  10   1      188.68      185.48      3.72 o
  13  10   1      160.82      166.11      4.21 o
  14  10   1       21.87       23.78      1.97 o
  15  10   1        6.02        8.98      1.63 o
  16  10   1       34.88       38.18      2.31 o
  17  10   1       44.70       48.32      2.51 o
  18  10   1       10.84       12.34      1.94 o
  19  10   1      124.74      117.57      4.68 o
  20  10   1        8.27        8.26      2.06 o
  21  10   1        1.20        1.94      1.61 o
  22  10   1       40.24       33.51      2.58 o
  23  10   1       11.12        9.73      2.10 o
  24  10   1       31.98       28.31      2.50 o
  25  10   1       33.23       34.01      2.63 o
  26  10   1       15.02       11.24      3.19 o
  27  10   1        5.59        2.07      1.86 o
  28  10   1       38.22       45.50      2.99 o
  29  10   1       30.79       24.77      2.55 o
  30  10   1        2.56       -1.86      1.86 o
  31  10   1        5.28        6.22      2.12 o
  32  10   1       55.67       63.42      3.54 o
  33  10   1       23.34       20.95      2.86 o
  34  10   1        5.54        1.52      2.01 o
  35  10   1        2.87        0.83      2.08 o
  36  10   1       28.99       29.06      2.85 o
  37  10   1        5.23        6.40      2.31 o
  38  10   1       10.17        9.40      2.45 o
   0  11   1       57.44       57.74      3.57 o
   1  11   1        3.83        3.91      1.46 o
   2  11   1        4.08        6.60      1.50 o
   3  11   1       35.75       22.87      1.88 o
   4  11   1        1.36        0.33      1.31 o
   5  11   1       57.05       56.80      2.55 o
   6  11   1       66.96       75.73      2.82 o
   7  11   1       49.79       51.42      2.45 o
   8  11   1       30.28       37.34      2.19 o
   9  11   1      171.78      168.61      3.86 o
  10  11   1       17.85       15.29      1.76 o
  11  11   1       10.03        7.65      1.74 o
  12  11   1        3.37        3.26      1.57 o
  13  11   1        3.86        5.58      1.63 o
  14  11   1       68.29       66.46      2.97 o
  15  11   1       15.81       16.88      1.98 o
  16  11   1       21.05       20.83      2.33 o
  17  11   1      143.85      141.85      4.12 o
  18  11   1       26.13       26.27      3.51 o
  19  11   1      177.75      182.59      4.66 o
  20  11   1       31.90       34.87      2.71 o
  21  11   1      108.07      107.55      5.51 o
  22  11   1       14.48       15.60      2.29 o
  23  11   1        0.78       -0.12      1.86 o
  24  11   1       39.49       38.17      2.88 o
  25  11   1       49.02       47.23      3.12 o
  26  11   1       24.39       14.54      2.34 o
  27  11   1       31.85       29.21      2.77 o
  28  11   1        3.46        1.84      2.00 o
  29  11   1       19.63       14.99      2.81 o
  30  11   1        4.26        5.08      2.29 o
  31  11   1        5.04        3.84      2.14 o
  32  11   1        5.89        3.31      2.21 o
  33  11   1       21.05       29.26      2.92 o
  34  11   1        8.06        3.91      2.62 o
   1  12   1       82.77       78.38      3.05 o
   2  12   1      195.75      209.92      4.24 o
   3  12   1       13.77       15.31      2.07 o
   4  12   1       44.39       32.07      2.27 o
   5  12   1        7.86        8.36      1.72 o
   6  12   1       21.23       22.57      2.04 o
   7  12   1       13.59       14.02      1.89 o
   8  12   1       56.94       56.27      2.71 o
   9  12   1        1.98        1.34      1.67 o
  10  12   1        4.69        4.99      1.75 o
  11  12   1       92.08       84.91      3.45 o
  12  12   1      112.87      114.84      3.77 o
  13  12   1       14.06       14.73      2.08 o
  14  12   1       15.71       22.30      2.48 o
  15  12   1       19.59       19.50      2.40 o
  16  12   1        4.28       -0.46      1.86 o
  17  12   1       13.53       12.37      2.28 o
  18  12   1       60.22       60.19      3.39 o
  19  12   1       24.96       24.16      2.78 o
  20  12   1       36.40       40.28      4.11 o
  21  12   1       71.23       74.84      3.77 o
  22  12   1       12.83       18.06      3.60 o
  23  12   1       72.67       69.68      3.69 o
  24  12   1       34.31       33.85      2.94 o
  25  12   1       41.03       43.57      3.17 o
  26  12   1        0.09       -0.84      2.04 o
  27  12   1       15.44       14.94      2.51 o
  28  12   1       22.79       22.06      2.73 o
  29  12   1        8.37        6.72      2.38 o
  30  12   1       10.73       10.26      2.51 o
   0  13   1       27.69       28.99      3.33 o
   1  13   1       40.14       42.22      2.68 o
   2  13   1        6.09        6.65      1.80 o
   3  13   1       21.42       17.06      2.08 o
   4  13   1       79.38       81.00      3.47 o
   5  13   1       20.61       21.78      2.17 o
   6  13   1        2.21        4.15      1.77 o
   7  13   1        6.88        3.43      1.90 o
   8  13   1       36.82       36.95      2.71 o
   9  13   1       24.12       29.37      2.54 o
  10  13   1       36.93       45.74      2.85 o
  11  13   1       12.44        9.51      2.06 o
  12  13   1        0.13       -1.87      1.87 o
  13  13   1       11.10       14.44      2.39 o
  14  13   1       31.11       28.76      2.82 o
  15  13   1       20.32       18.41      2.59 o
  16  13   1       11.74       13.51      3.68 o
  17  13   1       61.68       68.62      5.63 o
  18  13   1        8.78        6.34      2.27 o
  19  13   1       10.39        3.93      2.26 o
  20  13   1       14.03       14.02      2.52 o
  21  13   1        1.55        2.53      2.18 o
  22  13   1       16.72       16.17      3.02 o
  23  13   1        2.40        4.32      2.28 o
  24  13   1        8.29        8.83      2.37 o
  25  13   1        0.06       -2.09      2.09 o
   1  14   1        3.16        2.29      2.05 o
   2  14   1        1.93       -1.42      1.80 o
   3  14   1        9.44        4.97      2.00 o
   4  14   1        5.81        3.97      1.93 o
   5  14   1       18.91       19.65      2.52 o
   6  14   1       21.34       31.67      2.76 o
   7  14   1       43.81       46.76      3.07 o
   8  14   1       14.09       18.20      2.48 o
   9  14   1       11.51       10.28      2.25 o
  10  14   1       12.05       10.81      2.74 o
  11  14   1        5.61        2.15      2.26 o
  12  14   1       30.79       29.31      3.15 o
  13  14   1       11.24       16.41      2.66 o
  14  14   1        1.57        2.45      2.26 o
  15  14   1        6.02        2.96      2.27 o
  16  14   1        0.27        0.94      2.20 o
  17  14   1        6.78        6.72      3.15 o
  18  14   1        7.22        8.04      2.47 o
   0  15   1       22.05       20.18      3.57 o
   1  15   1       15.45       10.56      2.30 o
   0   0   2    67521.01    59065.25   1069.79 o
   2   0   2    20785.71    20428.72    265.86 o
   4   0   2     2868.70     2838.36     37.55 o
   6   0   2     4397.29     4371.52     56.55 o
   8   0   2      707.91      702.71     10.96 o
  10   0   2       58.96       57.66      2.03 o
  12   0   2       12.84       13.35      1.35 o
  14   0   2      711.29      776.47      9.75 o
  16   0   2      109.36      109.50      3.83 o
  18   0   2     1240.99     1247.44     15.30 o
  20   0   2      717.18      713.73      9.93 o
  22   0   2      972.00      908.55     12.29 o
  24   0   2     1069.42      961.01     31.49 o
  26   0   2     2156.54     2128.99     32.43 o
  28   0   2      320.32      302.83      6.76 o
  30   0   2      983.03      971.95     14.54 o
  32   0   2       77.48       63.21      3.91 o
  34   0   2      103.36       93.84      4.51 o
  36   0   2       27.63       41.12      3.61 o
  38   0   2      122.71      129.96      8.52 o
  40   0   2       80.31       85.74      8.07 o
  42   0   2       40.20       54.54      7.13 o
  44   0   2      281.92      276.82     13.21 o
  46   0   2       15.74       18.33      5.48 o
  48   0   2        3.09       -2.40      4.19 o
  50   0   2        6.58        9.92      5.18 o
   1   1   2      236.76      307.99      9.07 o
   2   1   2    18843.76    18628.59    190.57 o
   3   1   2     5457.82     5444.96     50.09 o
   4   1   2     3208.22     3329.60     31.20 o
   5   1   2      241.62      248.78      4.16 o
   6   1   2     7792.03     7544.54     79.34 o
   7   1   2     3497.20     3407.04     36.77 o
   8   1   2     1211.40     1142.86     13.12 o
   9   1   2     1025.97     1052.54     13.13 o
  10   1   2      189.05      172.60      5.29 o
  11   1   2      309.99      307.45      5.19 o
  12   1   2      356.57      331.07      5.52 o
  13   1   2     3140.76     3189.63     27.01 o
  14   1   2      165.82      156.80      2.60 o
  15   1   2      675.95      773.77      7.09 o
  16   1   2      119.49      136.46      2.33 o
  17   1   2      296.07      266.47      3.90 o
  18   1   2       58.28       63.49      1.99 o
  19   1   2      243.56      242.53      3.84 o
  20   1   2      524.40      508.01      6.28 o
  21   1   2      104.53      121.00      2.80 o
  22   1   2        5.76        4.75      1.10 o
  23   1   2       51.68       52.66      2.22 o
  24   1   2       90.71       89.06      3.58 o
  25   1   2       77.29       86.85      3.43 o
  26   1   2      315.50      300.60      4.53 o
  27   1   2      222.79      229.79      4.09 o
  28   1   2      273.80      278.69      4.60 o
  29   1   2      444.42      422.47      6.08 o
  30   1   2      191.72      185.69      5.15 o
  31   1   2       49.31       47.31      2.41 o
  32   1   2      248.52      251.95      4.64 o
  33   1   2       13.36       13.30      1.95 o
  34   1   2       44.33       37.79      2.58 o
  35   1   2        4.72        2.62      1.80 o
  36   1   2       30.12       31.60      2.75 o
  37   1   2      254.97      240.69      5.91 o
  38   1   2       21.33       20.71      2.86 o
  39   1   2       61.55       69.30      4.30 o
  40   1   2       10.16        9.80      2.50 o
  41   1   2       30.79       35.34      3.47 o
  42   1   2       51.52       48.30      7.81 o
  43   1   2        6.31       -0.85      2.82 o
  44   1   2        3.78        1.24      2.86 o
  45   1   2        0.15        5.22      3.09 o
  46   1   2       22.51       24.53      4.19 o
  47   1   2       11.59       13.35      3.67 o
  48   1   2       10.46        5.56      3.49 o
  49   1   2        5.94        7.73      3.50 o
  50   1   2       14.89       12.65      4.00 o
   0   2   2    11706.66    11263.94    159.39 o
   1   2   2     4465.12     4490.64     48.25 o
   2   2   2     3384.07     3191.84     30.22 o
   3   2   2     3024.40     3065.45     33.54 o
   4   2   2     2090.56     2186.52     24.56 o
   5   2   2       72.07       88.40      2.31 o
   6   2   2      720.15      686.96      7.30 o
   7   2   2      560.11      549.52      6.06 o
   8   2   2      170.12      231.12      3.86 o
   9   2   2      231.35      255.16      5.66 o
  10   2   2      376.80      366.42      4.27 o
  11   2   2      569.30      645.71      6.67 o
  12   2   2     2188.19     2362.39     20.51 o
  13   2   2      265.25      251.22      3.52 o
  14   2   2      738.38      848.83      7.22 o
  15   2   2      993.86     1140.14     10.10 o
  16   2   2      376.36      417.21      5.32 o
  17   2   2      531.35      561.45      6.60 o
  18   2   2        3.39        6.38      1.02 o
  19   2   2      310.24      262.59      4.16 o
  20   2   2       14.81       10.84      1.21 o
  21   2   2      112.49      120.97      3.56 o
  22   2   2      268.44      264.59      4.37 o
  23   2   2       30.52       25.45      2.39 o
  24   2   2      228.06      238.05      4.31 o
  25   2   2       71.71       89.80      3.27 o
  26   2   2     1441.24     1438.68     13.33 o
  27   2   2      463.57      432.80      5.34 o
  28   2   2       83.74       63.59      2.36 o
  29   2   2       35.97       39.58      2.23 o
  30   2   2      731.85      676.77     11.74 o
  31   2   2      363.31      354.33      6.09 o
  32   2   2       12.09       15.46      2.13 o
  33   2   2      106.76      105.54      3.68 o
  34   2   2      230.56      214.59      5.37 o
  35   2   2        4.56        8.12      2.02 o
  36   2   2       28.85       22.74      2.53 o
  37   2   2        3.63        5.22      2.44 o
  38   2   2       20.25       24.48      2.70 o
  39   2   2       46.99       46.14      3.36 o
  40   2   2        0.74        1.08      2.18 o
  41   2   2       20.13       23.27      3.04 o
  42   2   2       43.21       44.04      3.80 o
  43   2   2       24.46       25.03      3.93 o
  44   2   2        4.28        2.59      2.54 o
  45   2   2        6.28        8.79      3.34 o
  46   2   2        9.31       12.52      3.66 o
  47   2   2       10.62       11.56      3.60 o
  48   2   2       11.17       19.64      9.06 o
  49   2   2        2.99       -1.41      3.29 o
  50   2   2       13.78       23.20      4.38 o
   1   3   2      918.15      995.93     10.27 o
   2   3   2      120.31      141.55      3.73 o
   3   3   2      905.42      870.74     11.17 o
   4   3   2     2672.50     2699.28     30.08 o
   5   3   2      273.30      290.41     11.78 o
   6   3   2     2219.99     2286.56     22.51 o
   7   3   2     1753.55     1769.74     15.98 o
   8   3   2     4167.58     4492.00     37.45 o
   9   3   2       85.77       87.98      1.96 o
  10   3   2     5605.54     5766.14     47.64 o
  11   3   2      315.71      335.20      3.79 o
  12   3   2     3255.97     3640.40     28.26 o
  13   3   2     1217.03     1333.17     10.66 o
  14   3   2     1769.44     1774.19     14.89 o
  15   3   2      131.41      148.14      2.56 o
  16   3   2       83.18       64.11      2.26 o
  17   3   2      248.15      248.54      4.58 o
  18   3   2      244.23      277.52      4.36 o
  19   3   2      457.56      452.69      6.01 o
  20   3   2      121.33      143.81      3.17 o
  21   3   2      120.47      109.20      2.92 o
  22   3   2      675.03      659.65     14.59 o
  23   3   2      260.82      299.93      6.09 o
  24   3   2       40.92       39.79      2.20 o
  25   3   2      102.15       93.74      2.72 o
  26   3   2       77.09       68.94      2.35 o
  27   3   2        9.00        4.91      1.24 o
  28   3   2       73.90       63.30      2.41 o
  29   3   2     1019.86      936.95      9.25 o
  30   3   2      143.73      155.48      4.52 o
  31   3   2      208.37      227.10      5.36 o
  32   3   2      601.29      575.55      9.17 o
  33   3   2       26.88       22.37      2.69 o
  34   3   2       13.35        9.44      2.28 o
  35   3   2        6.95        6.30      2.27 o
  36   3   2       52.43       55.81      3.50 o
  37   3   2       15.18       17.93      2.49 o
  38   3   2       25.74       25.14      2.78 o
  39   3   2       76.98       72.90      4.06 o
  40   3   2       27.77       26.66      2.93 o
  41   3   2       23.50       25.21      3.25 o
  42   3   2       11.04        8.78      2.79 o
  43   3   2        7.21        8.88      2.83 o
  44   3   2       35.56       35.16      3.77 o
  45   3   2       17.94       14.35      3.05 o
  46   3   2        2.92       -0.03      2.65 o
  47   3   2       18.16       11.41      3.80 o
  48   3   2        4.33        4.01      5.37 o
  49   3   2       48.79       53.29      5.41 o
   0   4   2     1159.86     1379.49     26.34 o
   1   4   2      716.87      729.03      8.99 o
   2   4   2      115.01       90.26      2.28 o
   3   4   2     1035.72     1095.93     10.30 o
   4   4   2      417.71      471.20      6.31 o
   5   4   2       73.18       87.85      2.12 o
   6   4   2     1379.82     1571.62     14.33 o
   7   4   2      596.33      693.02      6.11 o
   8   4   2      483.41      581.60      5.36 o
   9   4   2      367.00      346.70      3.47 o
  10   4   2      951.95      983.38      8.10 o
  11   4   2     1097.63     1174.73      9.43 o
  12   4   2     2465.18     2645.03     20.98 o
  13   4   2      161.50      144.49      2.36 o
  14   4   2      146.43      175.89      2.85 o
  15   4   2      713.86      694.60      5.95 o
  16   4   2      383.91      378.51      4.39 o
  17   4   2       94.48       89.61      2.12 o
  18   4   2      128.09      146.46      3.43 o
  19   4   2       44.66       39.67      1.65 o
  20   4   2      180.39      211.36      3.27 o
  21   4   2      316.88      350.85      4.45 o
  22   4   2       27.03       35.38      1.69 o
  23   4   2        1.96        1.06      0.89 o
  24   4   2      126.96      130.12      2.60 o
  25   4   2      344.90      316.64      4.55 o
  26   4   2       27.83       23.51      1.69 o
  27   4   2      165.66      169.97      3.45 o
  28   4   2      227.14      202.30      3.81 o
  29   4   2      119.44       99.76      3.18 o
  30   4   2       98.19       95.96      3.97 o
  31   4   2      150.17      152.55      4.06 o
  32   4   2       65.57       67.03      3.59 o
  33   4   2       19.83       20.03      2.46 o
  34   4   2       91.11      100.65      6.46 o
  35   4   2       18.02       15.10      2.37 o
  36   4   2      116.58      109.47      4.46 o
  37   4   2       16.40       21.59      2.64 o
  38   4   2       32.33       32.22      3.06 o
  39   4   2       33.47       39.36      4.62 o
  40   4   2       20.70       27.22      3.01 o
  41   4   2        7.20        8.90      3.33 o
  42   4   2       11.32        9.80      2.78 o
  43   4   2       12.73       14.46      3.02 o
  44   4   2       21.13       23.62      3.40 o
  45   4   2        4.40        1.04      2.72 o
  46   4   2       18.99       20.19      3.73 o
  47   4   2       85.98       94.55      5.53 o
  48   4   2       19.92       26.10      3.69 o
   1   5   2      456.35      479.06      5.53 o
   2   5   2      815.23      919.85      9.15 o
   3   5   2      662.89      755.65      7.83 o
   4   5   2      261.87      289.69      4.00 o
   5   5   2      510.17      542.84      5.67 o
   6   5   2      835.30      858.52      8.06 o
   7   5   2      297.50      315.32      3.97 o
   8   5   2      147.76      197.57      3.95 o
   9   5   2       84.64       95.68      2.25 o
  10   5   2      164.17      155.14      2.45 o
  11   5   2      228.43      234.90      3.35 o
  12   5   2      461.64      451.41      4.71 o
  13   5   2       14.06       22.66      1.19 o
  14   5   2      153.80      151.57      2.47 o
  15   5   2      445.97      496.26      5.10 o
  16   5   2      678.02      678.01      7.18 o
  17   5   2      108.97      119.12      2.52 o
  18   5   2      135.91      152.27      2.83 o
  19   5   2      300.00      284.32      4.53 o
  20   5   2      325.74      328.20      4.38 o
  21   5   2      245.25      218.18      4.04 o
  22   5   2       42.59       37.88      1.70 o
  23   5   2      645.75      607.88      7.66 o
  24   5   2       55.26       58.73      2.07 o
  25   5   2      112.67      113.66      2.60 o
  26   5   2       48.81       42.05      1.90 o
  27   5   2      133.37      131.40      2.84 o
  28   5   2      408.20      371.81      5.48 o
  29   5   2       71.36       78.65      3.78 o
  30   5   2      110.52      112.33      4.12 o
  31   5   2       24.46       22.14      3.02 o
  32   5   2       99.80      100.18      4.33 o
  33   5   2       33.57       32.15      2.98 o
  34   5   2       23.04       20.04      2.58 o
  35   5   2        4.89        3.19      2.03 o
  36   5   2       26.18       27.69      2.89 o
  37   5   2       11.31       13.85      2.50 o
  38   5   2       54.15       56.35      3.75 o
  39   5   2       33.29       43.02      3.45 o
  40   5   2       11.84       13.80      2.72 o
  41   5   2        8.15        4.76      2.50 o
  42   5   2       46.45       55.67      3.99 o
  43   5   2        8.64       12.52      3.00 o
  44   5   2       22.47       25.27      3.61 o
  45   5   2       48.70       64.03      4.84 o
  46   5   2       89.92       91.19      5.58 o
  47   5   2       11.79       17.72      3.51 o
   0   6   2     3636.49     3677.16     35.27 o
   1   6   2      723.04      690.32      6.11 o
   2   6   2      147.73      142.78      2.97 o
   3   6   2       77.19       92.80      2.05 o
   4   6   2      190.24      193.51      4.09 o
   5   6   2      163.77      168.67      2.94 o
   6   6   2      122.80      109.35      2.42 o
   7   6   2      193.22      170.20      2.75 o
   8   6   2       97.26      115.22      2.31 o
   9   6   2       35.93       39.32      2.45 o
  10   6   2      363.10      367.97      4.80 o
  11   6   2       86.57       98.26      2.47 o
  12   6   2      423.70      409.07      5.68 o
  13   6   2      438.44      445.10      7.63 o
  14   6   2       18.82       21.69      1.62 o
  15   6   2       14.85       13.63      1.47 o
  16   6   2      311.97      281.18      4.63 o
  17   6   2      746.79      749.78      8.11 o
  18   6   2       12.00       20.43      1.53 o
  19   6   2      143.53      150.91      3.00 o
  20   6   2       44.75       48.01      2.03 o
  21   6   2       25.60       27.33      1.97 o
  22   6   2      308.79      292.25      5.02 o
  23   6   2      124.87      129.34      2.77 o
  24   6   2       53.11       48.86      2.18 o
  25   6   2      130.61      135.91      2.89 o
  26   6   2       81.17       68.55      2.35 o
  27   6   2      192.85      183.77      4.14 o
  28   6   2        7.26        5.57      1.58 o
  29   6   2      104.54      105.47      3.49 o
  30   6   2       41.16       38.51      2.71 o
  31   6   2       23.50       19.89      2.54 o
  32   6   2       74.19       62.01      3.75 o
  33   6   2       64.55       71.48      4.04 o
  34   6   2       37.57       34.54      3.15 o
  35   6   2       93.01       85.12      5.22 o
  36   6   2       39.48       35.92      3.85 o
  37   6   2        1.96        1.31      2.96 o
  38   6   2       10.69        8.27      2.56 o
  39   6   2       21.17       21.23      3.10 o
  40   6   2        5.51        5.13      2.48 o
  41   6   2        1.28        4.00      2.47 o
  42   6   2       41.54       49.25      3.87 o
  43   6   2      109.65      119.63      7.75 o
  44   6   2       42.94       44.38      6.37 o
  45   6   2        3.48        6.82      3.10 o
  46   6   2        0.67       -0.98      2.86 o
   1   7   2       78.25       81.61      2.35 o
   2   7   2       75.74       86.00      2.40 o
   3   7   2      750.41      755.86      7.86 o
   4   7   2       68.27       90.81      2.96 o
   5   7   2       67.92       57.89      2.12 o
   6   7   2       30.00       31.29      1.68 o
   7   7   2      130.69      130.27      2.84 o
   8   7   2       41.40       40.73      1.88 o
   9   7   2      542.11      514.49      6.07 o
  10   7   2       71.21       63.85      2.14 o
  11   7   2      751.80      725.25      7.24 o
  12   7   2      360.83      335.72      4.46 o
  13   7   2      435.66      412.96      4.68 o
  14   7   2      635.30      578.86      6.37 o
  15   7   2       31.21       30.57      1.76 o
  16   7   2      137.10      131.57      2.90 o
  17   7   2       20.26       29.75      1.87 o
  18   7   2      147.06      141.38      3.10 o
  19   7   2      336.36      316.06      4.59 o
  20   7   2       54.76       61.03      2.37 o
  21   7   2      118.42      119.13      4.22 o
  22   7   2      106.37       90.95      2.74 o
  23   7   2       71.39       65.39      2.96 o
  24   7   2      117.09      119.85      3.04 o
  25   7   2      177.78      167.19      3.85 o
  26   7   2       44.39       37.73      2.28 o
  27   7   2        3.67        3.04      1.47 o
  28   7   2       11.76        6.38      1.58 o
  29   7   2       28.01       20.96      2.12 o
  30   7   2        3.59        0.57      1.56 o
  31   7   2       25.08       31.49      3.19 o
  32   7   2       12.63        9.02      2.02 o
  33   7   2       21.60       25.05      2.92 o
  34   7   2       15.08       11.47      2.53 o
  35   7   2       13.11       10.24      2.55 o
  36   7   2       20.09       18.12      2.88 o
  37   7   2        9.04       12.72      3.22 o
  38   7   2       44.87       52.35      4.70 o
  39   7   2       11.76       13.18      2.83 o
  40   7   2       61.08       59.34      4.34 o
  41   7   2       31.66       31.22      4.54 o
  42   7   2        7.50        4.39      2.72 o
  43   7   2        8.18        8.71      2.88 o
  44   7   2       20.30       21.17      3.32 o
   0   8   2      140.69      143.43      3.86 o
   1   8   2       36.84       29.85      1.56 o
   2   8   2       17.50       17.66      1.30 o
   3   8   2       10.27        2.87      1.02 o
   4   8   2       56.16       47.61      1.86 o
   5   8   2      464.15      437.94      4.98 o
   6   8   2       13.13       16.82      1.34 o
   7   8   2      141.24      129.90      2.69 o
   8   8   2      255.11      234.89      3.54 o
   9   8   2       22.12       22.62      1.50 o
  10   8   2      441.70      418.48      5.58 o
  11   8   2      349.55      341.87      4.37 o
  12   8   2       62.32       58.94      2.14 o
  13   8   2      311.26      291.29      4.62 o
  14   8   2      176.71      169.43      3.46 o
  15   8   2      241.63      250.73      4.12 o
  16   8   2      177.45      172.37      3.58 o
  17   8   2      246.96      224.09      3.98 o
  18   8   2       75.54       68.13      2.56 o
  19   8   2      146.08      148.64      3.93 o
  20   8   2       23.99       29.27      1.90 o
  21   8   2       34.39       36.59      2.10 o
  22   8   2       23.10       22.39      1.83 o
  23   8   2       43.08       39.97      2.17 o
  24   8   2       26.13       21.08      2.46 o
  25   8   2      158.30      151.40      4.15 o
  26   8   2        9.79        8.08      1.97 o
  27   8   2       15.55       22.59      2.08 o
  28   8   2       10.43        8.35      1.72 o
  29   8   2        4.61        3.77      1.80 o
  30   8   2       37.36       43.40      2.63 o
  31   8   2       24.86       21.12      2.35 o
  32   8   2        0.65       -0.76      1.82 o
  33   8   2       13.04       15.03      2.26 o
  34   8   2       91.73      100.85      5.25 o
  35   8   2       48.56       52.47      4.46 o
  36   8   2       12.71       15.67      2.95 o
  37   8   2        7.34        1.90      2.52 o
  38   8   2       17.49       24.03      3.84 o
  39   8   2       15.80       13.01      3.12 o
  40   8   2        8.45        4.20      2.44 o
  41   8   2        4.45        6.39      2.57 o
  42   8   2       20.70       21.16      3.02 o
   1   9   2       33.54       33.14      1.95 o
   2   9   2       48.31       45.06      2.00 o
   3   9   2       77.98       86.09      2.50 o
   4   9   2      190.98      164.83      3.14 o
   5   9   2        1.65       -1.05      1.05 o
   6   9   2       84.81       83.52      2.51 o
   7   9   2      146.52      137.13      2.97 o
   8   9   2       26.40       36.17      2.01 o
   9   9   2      628.17      609.38      6.49 o
  10   9   2       27.46       42.00      2.00 o
  11   9   2      341.06      343.84      4.66 o
  12   9   2      236.73      219.41      4.04 o
  13   9   2       23.37       18.49      1.73 o
  14   9   2      146.21      139.17      3.34 o
  15   9   2      267.89      246.62      4.29 o
  16   9   2       56.81       48.57      2.36 o
  17   9   2       25.17       29.84      2.01 o
  18   9   2       69.91       67.64      2.72 o
  19   9   2       14.54       12.99      1.69 o
  20   9   2       16.08       16.63      1.74 o
  21   9   2        9.48        9.66      1.63 o
  22   9   2       74.19       67.93      4.86 o
  23   9   2        9.60        7.25      1.73 o
  24   9   2       30.13       32.53      2.38 o
  25   9   2        3.67        2.23      1.63 o
  26   9   2       12.91       12.59      1.97 o
  27   9   2       28.57       28.24      3.55 o
  28   9   2       21.12       20.99      2.22 o
  29   9   2       26.98       28.02      2.42 o
  30   9   2       19.95       22.01      2.32 o
  31   9   2       65.48       67.69      3.29 o
  32   9   2       73.49       79.40      3.53 o
  33   9   2       33.54       28.06      2.55 o
  34   9   2       11.36       11.84      2.31 o
  35   9   2        9.96        8.75      2.53 o
  36   9   2       14.36       15.14      2.87 o
  37   9   2       17.84       17.60      2.92 o
  38   9   2       20.93       27.97      3.63 o
  39   9   2        9.04        8.44      4.15 o
  40   9   2        6.19        3.86      3.08 o
   0  10   2       56.82       60.33      3.42 o
   1  10   2       15.90       16.73      1.60 o
   2  10   2        1.08       -0.75      1.14 o
   3  10   2       75.14       68.23      2.91 o
   4  10   2      185.85      164.46      3.33 o
   5  10   2       64.05       58.13      2.38 o
   6  10   2        7.89        7.79      1.43 o
   7  10   2       31.99       31.39      1.93 o
   8  10   2       53.23       54.60      2.35 o
   9  10   2      106.13      118.66      3.06 o
  10  10   2       40.58       42.05      2.31 o
  11  10   2      183.59      178.64      5.24 o
  12  10   2       37.40       47.35      2.71 o
  13  10   2      103.36       96.16      3.16 o
  14  10   2      101.05      117.22      3.32 o
  15  10   2      163.83      175.50      3.88 o
  16  10   2       53.37       56.89      2.63 o
  17  10   2      147.70      156.44      4.29 o
  18  10   2       27.04       28.19      2.10 o
  19  10   2       25.94       27.95      2.16 o
  20  10   2        2.61        4.32      1.68 o
  21  10   2       43.29       46.77      2.78 o
  22  10   2        6.99        7.45      1.78 o
  23  10   2       17.67       21.38      2.24 o
  24  10   2       23.79       25.24      2.34 o
  25  10   2        9.69        9.09      1.97 o
  26  10   2       23.73       27.70      2.47 o
  27  10   2       47.08       49.39      3.33 o
  28  10   2       20.73       24.29      2.45 o
  29  10   2       62.63       68.77      4.36 o
  30  10   2        0.60        1.38      1.84 o
  31  10   2        2.67        1.69      1.96 o
  32  10   2       13.43       21.37      2.46 o
  33  10   2       28.66       26.45      2.58 o
  34  10   2       12.74       12.85      3.52 o
  35  10   2        6.27        2.14      2.51 o
  36  10   2        3.99        3.16      2.72 o
  37  10   2        0.92        0.09      2.54 o
   1  11   2       19.92       19.03      1.77 o
   2  11   2       54.10       49.89      2.34 o
   3  11   2       38.51       40.04      2.31 o
   4  11   2       71.36       70.91      2.74 o
   5  11   2       22.46       18.86      2.09 o
   6  11   2       99.51      117.36      5.45 o
   7  11   2        4.76        5.05      1.47 o
   8  11   2       21.18       17.64      1.94 o
   9  11   2       24.88       24.26      2.50 o
  10  11   2       26.20       24.48      2.09 o
  11  11   2       22.38       24.67      2.79 o
  12  11   2       69.94       71.45      2.99 o
  13  11   2       34.42       34.86      2.35 o
  14  11   2       27.89       29.49      2.26 o
  15  11   2      174.84      181.91      4.10 o
  16  11   2       15.00       17.19      2.45 o
  17  11   2       31.89       29.96      2.30 o
  18  11   2        1.99        3.35      1.72 o
  19  11   2       97.64      102.52      3.86 o
  20  11   2       79.93       87.38      3.59 o
  21  11   2       29.87       30.73      2.61 o
  22  11   2        8.76        7.35      2.00 o
  23  11   2       43.24       50.97      3.09 o
  24  11   2       17.11       16.21      2.41 o
  25  11   2       12.43       11.39      2.21 o
  26  11   2        4.87        7.15      2.06 o
  27  11   2       20.99       21.53      3.04 o
  28  11   2        4.04        3.20      1.99 o
  29  11   2       16.51       17.25      3.30 o
  30  11   2       36.59       32.84      2.82 o
  31  11   2       17.63       16.53      3.14 o
  32  11   2       31.18       37.60      4.28 o
  33  11   2        4.93        4.56      2.19 o
   0  12   2       63.45       75.44      8.68 o
   1  12   2       59.28       59.24      2.72 o
   2  12   2       19.61       13.91      1.83 o
   3  12   2       17.42       14.48      1.84 o
   4  12   2       12.93       12.07      1.79 o
   5  12   2       11.09       12.68      1.84 o
   6  12   2       17.95       21.84      2.03 o
   7  12   2        8.46        8.36      1.86 o
   8  12   2        7.25        7.94      1.86 o
   9  12   2       34.29       36.50      2.50 o
  10  12   2       31.33       32.11      2.43 o
  11  12   2        6.80        8.08      1.84 o
  12  12   2       11.36        7.42      1.83 o
  13  12   2       24.69       25.34      2.27 o
  14  12   2       53.39       55.03      2.90 o
  15  12   2        0.17        1.20      1.77 o
  16  12   2       30.78       28.28      2.41 o
  17  12   2       48.62       44.91      4.15 o
  18  12   2        3.72        3.77      1.99 o
  19  12   2       61.83       64.46      3.42 o
  20  12   2       13.52       21.71      2.46 o
  21  12   2        6.99        8.54      2.15 o
  22  12   2       11.18       11.63      2.27 o
  23  12   2        9.60       11.87      2.30 o
  24  12   2       16.18       20.36      2.48 o
  25  12   2       27.48       32.75      3.05 o
  26  12   2       17.76       19.18      2.52 o
  27  12   2       35.94       40.75      3.70 o
  28  12   2       12.55       15.74      2.45 o
  29  12   2       12.54       11.19      2.98 o
   1  13   2        8.39       10.22      2.14 o
   2  13   2       14.34       16.96      2.68 o
   3  13   2       17.86       15.31      2.06 o
   4  13   2       12.91       15.03      2.21 o
   5  13   2        6.29        5.54      1.91 o
   6  13   2      154.00      173.43      4.33 o
   7  13   2        5.77        7.66      1.98 o
   8  13   2        0.19        5.12      1.87 o
   9  13   2       10.06        8.62      2.04 o
  10  13   2       35.79       39.47      3.14 o
  11  13   2       26.94       21.34      2.37 o
  12  13   2        8.68        7.45      2.00 o
  13  13   2        6.07        4.79      1.95 o
  14  13   2       24.88       24.05      2.41 o
  15  13   2        7.33        3.89      2.40 o
  16  13   2        5.70        6.33      2.18 o
  17  13   2        6.74        1.85      2.05 o
  18  13   2        1.17        2.67      2.11 o
  19  13   2       19.15       21.55      2.64 o
  20  13   2        6.58        7.97      2.74 o
  21  13   2        1.28        0.18      2.11 o
  22  13   2        2.97        3.74      2.21 o
  23  13   2        7.71        7.93      2.31 o
  24  13   2        3.50       -1.82      2.19 o
   0  14   2       17.43       13.10      3.06 o
   1  14   2       11.84        5.85      1.97 o
   2  14   2        9.68       11.99      2.25 o
   3  14   2       20.89       21.55      2.47 o
   4  14   2        1.52       -0.43      1.86 o
   5  14   2        1.90        1.30      1.92 o
   6  14   2        5.33        7.89      2.10 o
   7  14   2        7.24        5.34      2.14 o
   8  14   2       13.80       20.03      2.45 o
   9  14   2       12.09       13.54      2.31 o
  10  14   2      101.38      109.73      4.08 o
  11  14   2       14.57       20.20      2.49 o
  12  14   2        5.90        8.89      2.38 o
  13  14   2        6.73        5.48      2.26 o
  14  14   2       11.44       12.66      2.46 o
  15  14   2        0.22        0.14      2.12 o
  16  14   2        4.31        0.95      2.21 o
   2   0   3     4885.96     5176.38     96.76 o
   4   0   3     1225.47     1383.89     28.78 o
   6   0   3     1446.35     1294.03     18.87 o
   8   0   3     4260.34     3994.57     52.60 o
  10   0   3     1908.77     2087.28     23.78 o
  12   0   3      265.92      293.97     10.80 o
  14   0   3      162.44      210.39      4.85 o
  16   0   3      118.60      113.40      2.48 o
  18   0   3       71.18       69.51      1.98 o
  20   0   3      914.29     1013.00     11.18 o
  22   0   3      267.13      251.78      5.45 o
  24   0   3      559.04      498.85      8.59 o
  26   0   3      278.19      284.59      6.41 o
  28   0   3      606.05      615.17     15.78 o
  30   0   3        4.75       -1.71      1.83 o
  32   0   3      344.45      354.66      7.88 o
  34   0   3       48.70       46.59      3.61 o
  36   0   3       88.58       92.99      4.67 o
  38   0   3       10.49       10.59      2.66 o
  40   0   3        1.71        0.02      2.64 o
  42   0   3      102.72      107.48      7.92 o
  44   0   3        0.51        3.92      3.89 o
  46   0   3       64.46       64.62      7.50 o
  48   0   3       29.85       33.70      6.13 o
   0   1   3     3982.13     4191.61     79.65 o
   1   1   3     2178.64     2162.37     44.86 o
   2   1   3      489.55      530.73     18.97 o
   3   1   3      344.37      309.86      7.38 o
   4   1   3     2085.71     2008.49     73.05 o
   5   1   3      651.47      697.65     11.44 o
   6   1   3       12.27        9.27      1.23 o
   7   1   3      455.73      495.80      7.03 o
   8   1   3      908.62      949.72     10.42 o
   9   1   3      182.76      139.71      2.86 o
  10   1   3       28.18       24.37      1.25 o
  11   1   3     1361.85     1395.31     14.12 o
  12   1   3      565.90      608.79      7.42 o
  13   1   3      623.04      668.22      7.92 o
  14   1   3      487.20      494.47      6.23 o
  15   1   3       62.39       81.10      1.35 o
  16   1   3       61.21       84.05      1.81 o
  17   1   3     1853.59     1815.58     16.42 o
  18   1   3      592.69      574.84      5.46 o
  19   1   3      359.98      358.51      4.27 o
  20   1   3        1.52        4.21      0.82 o
  21   1   3       85.23       86.34      1.98 o
  22   1   3     1045.92     1020.53      8.94 o
  23   1   3      138.87      129.51      2.76 o
  24   1   3       64.44       60.49      3.52 o
  25   1   3      182.41      180.66      3.49 o
  26   1   3      897.23      835.38     13.91 o
  27   1   3      130.66      128.95      3.15 o
  28   1   3      108.86      105.95      3.41 o
  29   1   3       36.47       39.23      2.21 o
  30   1   3      138.64      137.41      3.45 o
  31   1   3       67.03       68.13      3.03 o
  32   1   3      144.97      132.11      3.47 o
  33   1   3       48.45       49.74      2.56 o
  34   1   3      307.14      322.41      5.45 o
  35   1   3        0.81        3.87      1.51 o
  36   1   3       83.51       85.68      3.24 o
  37   1   3       21.31       21.71      2.27 o
  38   1   3       43.24       48.94      4.70 o
  39   1   3       69.68       68.10      3.78 o
  40   1   3        8.92        8.86      2.30 o
  41   1   3        3.58        0.29      2.22 o
  42   1   3       77.62       83.17      4.67 o
  43   1   3        6.46       13.46      4.19 o
  44   1   3        6.53       10.64      4.33 o
  45   1   3       17.13       13.57      3.35 o
  46   1   3       19.61       25.68      3.91 o
  47   1   3        3.45        2.99      4.18 o
  48   1   3       47.29       41.92      4.61 o
  49   1   3        4.46       -0.70      2.91 o
   1   2   3      367.73      364.11      5.85 o
   2   2   3     2126.26     2151.03     21.75 o
   3   2   3     2089.85     2255.27     22.59 o
   4   2   3       57.71       58.01      3.09 o
   5   2   3      927.94      906.26     10.34 o
   6   2   3      994.10      984.95     12.75 o
   7   2   3      235.39      262.34      4.40 o
   8   2   3      395.26      377.10      5.53 o
   9   2   3     2032.39     2117.31     21.46 o
  10   2   3     2531.89     2611.50     29.46 o
  11   2   3      528.65      566.15      7.96 o
  12   2   3      469.68      434.28      5.69 o
  13   2   3      132.04      102.31      5.81 o
  14   2   3      990.68     1016.87     11.32 o
  15   2   3      229.61      216.06      5.06 o
  16   2   3      218.01      227.00      3.32 o
  17   2   3      168.08      179.28      2.57 o
  18   2   3       52.06       51.94      1.56 o
  19   2   3       54.16       67.95      3.23 o
  20   2   3      372.91      381.45      4.35 o
  21   2   3      528.47      514.08      5.41 o
  22   2   3        5.71        5.84      1.00 o
  23   2   3      369.72      331.03      4.20 o
  24   2   3       70.65       61.60      2.03 o
  25   2   3      274.77      268.14      4.02 o
  26   2   3       48.55       47.15      2.18 o
  27   2   3      168.43      167.48      5.03 o
  28   2   3      244.39      262.97      4.51 o
  29   2   3      873.91      839.02      9.28 o
  30   2   3      370.88      385.52      5.74 o
  31   2   3      175.22      179.45      4.35 o
  32   2   3      142.78      156.01      4.11 o
  33   2   3      157.05      137.49      4.07 o
  34   2   3       12.53       18.51      2.09 o
  35   2   3        2.09        0.22      1.85 o
  36   2   3        5.97        7.83      2.01 o
  37   2   3       94.72       95.62      4.03 o
  38   2   3       21.06       20.76      2.57 o
  39   2   3       17.02       14.46      2.42 o
  40   2   3       27.89       29.12      3.51 o
  41   2   3        6.58        6.15      2.26 o
  42   2   3        9.40       10.46      2.70 o
  43   2   3        2.64        3.39      2.37 o
  44   2   3        0.68        2.82      2.37 o
  45   2   3       15.47       13.69      2.92 o
  46   2   3        0.04       -2.36      2.36 o
  47   2   3        1.48        1.54      2.59 o
  48   2   3       44.88       54.58     13.21 o
  49   2   3        3.72        6.00      3.27 o
   0   3   3     3481.04     3493.10     68.27 o
   1   3   3      551.11      572.94      6.92 o
   2   3   3      454.90      451.53      7.47 o
   3   3   3     2644.20     2669.24     37.71 o
   4   3   3       52.59       55.55      3.15 o
   5   3   3      387.10      396.97      8.61 o
   6   3   3      377.42      383.28      5.26 o
   7   3   3      535.96      601.29      7.13 o
   8   3   3     1008.53     1154.20     11.71 o
   9   3   3      488.76      485.17      6.12 o
  10   3   3      312.25      281.93      4.27 o
  11   3   3     1451.75     1406.10     15.20 o
  12   3   3       84.84       98.05      1.95 o
  13   3   3       70.21       68.75      1.61 o
  14   3   3     1433.75     1370.67     12.86 o
  15   3   3      175.08      169.63      2.66 o
  16   3   3      721.20      794.11      7.11 o
  17   3   3      208.14      218.53      3.02 o
  18   3   3       37.93       45.03      1.58 o
  19   3   3       56.19       51.51      1.84 o
  20   3   3      517.48      552.54      5.73 o
  21   3   3       32.51       33.73      1.67 o
  22   3   3       72.14       62.70      2.27 o
  23   3   3       43.93       41.56      2.52 o
  24   3   3      105.07       99.99      2.65 o
  25   3   3       41.43       39.22      2.63 o
  26   3   3        3.15        1.39      1.26 o
  27   3   3      207.88      191.62      3.73 o
  28   3   3      112.09      101.90      3.39 o
  29   3   3      159.97      147.58      5.68 o
  30   3   3      246.78      220.80      4.73 o
  31   3   3       67.97       56.56      2.89 o
  32   3   3       13.58       12.53      1.92 o
  33   3   3      151.07      144.13      4.07 o
  34   3   3       77.58       78.79      3.38 o
  35   3   3        4.29        5.05      1.91 o
  36   3   3       32.52       31.36      2.80 o
  37   3   3       12.99       10.57      2.94 o
  38   3   3       43.23       44.03      3.24 o
  39   3   3       16.97       16.49      2.50 o
  40   3   3        4.59        3.52      2.09 o
  41   3   3        0.57        2.59      2.07 o
  42   3   3       20.93       21.60      2.81 o
  43   3   3        3.81        4.16      2.52 o
  44   3   3        2.73       -2.27      2.27 o
  45   3   3        9.29        8.81      2.81 o
  46   3   3       10.62       13.01      3.13 o
  47   3   3        9.16       11.67      3.73 o
  48   3   3       25.71       26.90      4.06 o
   1   4   3       30.54       35.75      2.31 o
   2   4   3      668.14      690.73     10.23 o
   3   4   3      290.74      324.03     10.39 o
   4   4   3      131.28      137.95      4.59 o
   5   4   3     2026.61     2066.82     21.77 o
   6   4   3      271.54      254.75      6.68 o
   7   4   3      860.23      856.74      9.46 o
   8   4   3       27.50       37.45      1.87 o
   9   4   3      665.58      722.42      7.13 o
  10   4   3      573.57      647.51      6.62 o
  11   4   3       39.85       48.39      1.29 o
  12   4   3      300.91      268.02      3.17 o
  13   4   3      191.17      226.30      2.84 o
  14   4   3      721.94      753.55      7.42 o
  15   4   3      165.03      178.34      2.91 o
  16   4   3      163.75      162.63      3.42 o
  17   4   3      344.78      354.96      4.99 o
  18   4   3      190.48      203.13      3.18 o
  19   4   3        2.88        5.52      1.01 o
  20   4   3      380.44      325.41      4.28 o
  21   4   3       45.65       47.87      1.93 o
  22   4   3       59.14       42.03      1.87 o
  23   4   3       85.32       76.94      2.41 o
  24   4   3      274.23      249.52      3.94 o
  25   4   3      370.77      348.98      4.81 o
  26   4   3      302.36      271.63      4.28 o
  27   4   3       13.61       12.00      1.56 o
  28   4   3      367.21      354.92      5.38 o
  29   4   3      145.79      130.52      3.19 o
  30   4   3       88.09       92.72      3.20 o
  31   4   3       46.80       46.39      2.55 o
  32   4   3      264.75      271.35      5.01 o
  33   4   3       34.61       27.74      2.62 o
  34   4   3       49.57       54.05      3.34 o
  35   4   3       18.52       22.26      2.52 o
  36   4   3       19.73       20.18      2.52 o
  37   4   3       27.24       28.89      2.88 o
  38   4   3       36.66       29.60      2.90 o
  39   4   3        9.27        5.38      2.22 o
  40   4   3       26.33       26.05      2.92 o
  41   4   3       25.96       30.87      3.02 o
  42   4   3       32.95       51.65      5.13 o
  43   4   3       11.77       14.27      2.70 o
  44   4   3       10.91       16.30      3.06 o
  45   4   3       98.93      113.70      5.30 o
  46   4   3       76.76       79.22      4.97 o
  47   4   3       26.27       33.56      3.74 o
   0   5   3      447.61      494.22     14.26 o
   1   5   3       55.99       75.37      4.92 o
   2   5   3      212.26      250.81      5.80 o
   3   5   3      203.08      218.81      4.43 o
   4   5   3       72.16       69.20      2.90 o
   5   5   3      577.97      520.76      6.09 o
   6   5   3       31.79       33.46      1.27 o
   7   5   3      238.71      279.49      4.22 o
   8   5   3      140.99      127.51      2.77 o
   9   5   3      762.71      769.47      8.68 o
  10   5   3      810.72      891.37     10.09 o
  11   5   3      210.83      215.51      3.19 o
  12   5   3      180.09      172.22      2.84 o
  13   5   3      215.94      223.81      3.94 o
  14   5   3      108.71      125.20      3.54 o
  15   5   3      502.76      544.00      6.99 o
  16   5   3      490.82      532.55      8.60 o
  17   5   3      569.18      580.30      7.37 o
  18   5   3       71.98       75.20      2.57 o
  19   5   3      263.57      256.47      4.31 o
  20   5   3      233.70      194.66      3.38 o
  21   5   3       25.89       27.96      1.67 o
  22   5   3      164.62      146.16      3.36 o
  23   5   3       37.19       30.30      1.85 o
  24   5   3       70.49       67.24      2.42 o
  25   5   3      246.32      210.40      3.78 o
  26   5   3       90.84       80.05      2.67 o
  27   5   3      123.90      118.21      3.04 o
  28   5   3       85.82       89.27      2.81 o
  29   5   3       20.28       22.51      1.84 o
  30   5   3      177.47      154.48      3.72 o
  31   5   3       31.33       32.09      2.72 o
  32   5   3       23.52       21.09      2.45 o
  33   5   3       56.30       56.30      3.42 o
  34   5   3       18.69       22.34      3.04 o
  35   5   3       38.32       34.85      4.12 o
  36   5   3       50.41       58.00      3.62 o
  37   5   3       57.02       62.17      4.16 o
  38   5   3       10.46       12.73      2.43 o
  39   5   3       55.71       63.67      7.95 o
  40   5   3        4.84        6.79      2.56 o
  41   5   3        2.01        0.90      2.19 o
  42   5   3       25.10       30.36      3.22 o
  43   5   3       79.80       81.56      6.48 o
  44   5   3       46.53       58.63      4.07 o
  45   5   3       49.89       59.29      4.51 o
  46   5   3        7.59        8.47      3.00 o
   1   6   3      114.41      129.54      2.43 o
   2   6   3        8.95       11.37      0.93 o
   3   6   3       35.48       30.61      2.73 o
   4   6   3       16.53       17.72      1.85 o
   5   6   3      417.22      397.86      5.32 o
   6   6   3      116.97      127.17      4.30 o
   7   6   3       16.87       27.24      1.51 o
   8   6   3       63.30       57.20      2.02 o
   9   6   3      265.30      240.25      3.73 o
  10   6   3       44.65       39.55      1.78 o
  11   6   3        7.64        8.28      1.68 o
  12   6   3      120.65      119.61      3.09 o
  13   6   3      104.76       96.27      2.75 o
  14   6   3      122.54      120.67      2.96 o
  15   6   3      330.24      291.93      9.13 o
  16   6   3       80.61       79.75      2.73 o
  17   6   3       75.62       70.91      2.65 o
  18   6   3       13.36       20.48      1.73 o
  19   6   3      370.42      344.59      5.27 o
  20   6   3      367.90      333.50      5.23 o
  21   6   3       69.13       86.44      3.02 o
  22   6   3       84.41       89.56      2.99 o
  23   6   3      110.59      111.73      3.42 o
  24   6   3       10.87        9.14      1.59 o
  25   6   3       15.52       11.11      1.67 o
  26   6   3       32.25       33.78      2.57 o
  27   6   3        7.24        7.72      1.47 o
  28   6   3       34.91       32.99      2.09 o
  29   6   3       32.96       29.86      2.05 o
  30   6   3       17.78       17.85      2.10 o
  31   6   3       44.66       52.19      2.94 o
  32   6   3       72.84       81.13      3.47 o
  33   6   3       14.08       15.05      2.44 o
  34   6   3        6.54        6.56      2.17 o
  35   6   3        9.55        8.46      2.24 o
  36   6   3       31.18       35.56      3.11 o
  37   6   3        0.95        2.66      2.11 o
  38   6   3        8.97       11.69      2.52 o
  39   6   3        1.55        3.33      2.28 o
  40   6   3       14.50       18.05      2.83 o
  41   6   3        8.81        7.03      2.56 o
  42   6   3       52.86       59.66      4.90 o
  43   6   3       13.13       17.90      2.99 o
  44   6   3       40.09       51.64      3.90 o
  45   6   3       67.83       73.90      6.15 o
   0   7   3       15.39       22.37      2.17 o
   1   7   3      111.82      107.51      2.51 o
   2   7   3       44.98       45.28      1.89 o
   3   7   3        3.06        0.95      1.20 o
   4   7   3       12.44       10.87      1.18 o
   5   7   3       97.34      101.38      2.74 o
   6   7   3      202.14      224.75      3.47 o
   7   7   3      265.44      264.49      4.81 o
   8   7   3      222.55      221.40      3.49 o
   9   7   3     1057.01     1043.56      9.95 o
  10   7   3      431.19      384.38      4.56 o
  11   7   3      166.82      158.25      3.01 o
  12   7   3      296.00      308.74      4.39 o
  13   7   3      173.53      180.34      4.07 o
  14   7   3       89.87       94.97      2.42 o
  15   7   3       28.50       36.39      1.74 o
  16   7   3      548.87      516.51      6.12 o
  17   7   3      761.88      730.75      7.87 o
  18   7   3       45.32       46.65      1.93 o
  19   7   3       49.92       42.31      3.15 o
  20   7   3       81.52       89.49      3.45 o
  21   7   3       77.67       71.29      3.18 o
  22   7   3       35.35       39.87      2.83 o
  23   7   3        4.01        1.78      1.50 o
  24   7   3      116.52      126.02      3.96 o
  25   7   3       39.87       41.20      3.30 o
  26   7   3      291.88      274.29      6.44 o
  27   7   3        9.54       12.81      2.06 o
  28   7   3       37.95       38.33      3.09 o
  29   7   3       18.04       23.48      5.31 o
  30   7   3        4.49        3.38      2.93 o
  31   7   3        8.44        7.72      1.92 o
  32   7   3       75.25       72.18      3.51 o
  33   7   3       25.73       26.04      2.53 o
  34   7   3        6.11        2.32      2.08 o
  35   7   3       16.46       12.53      2.52 o
  36   7   3        0.72        3.60      2.20 o
  37   7   3        8.23       10.26      2.52 o
  38   7   3        5.36        7.25      2.45 o
  39   7   3      115.08      118.01      4.94 o
  40   7   3        5.03        2.72      2.38 o
  41   7   3        0.28       -2.02      2.80 o
  42   7   3       34.16       37.06      3.59 o
  43   7   3       19.03       15.67      2.94 o
   1   8   3       91.60       79.97      3.71 o
   2   8   3      153.41      152.79      3.09 o
   3   8   3      177.29      185.52      3.63 o
   4   8   3       89.03       93.39      2.55 o
   5   8   3      376.32      362.72      4.97 o
   6   8   3      253.16      228.22      3.83 o
   7   8   3      265.42      236.06      6.66 o
   8   8   3       93.72       89.65      2.90 o
   9   8   3       55.80       48.99      2.60 o
  10   8   3        2.49        0.98      1.14 o
  11   8   3      357.96      370.91      5.16 o
  12   8   3       41.04       51.81      2.23 o
  13   8   3      607.59      581.81      6.89 o
  14   8   3      130.75      141.22      3.18 o
  15   8   3       35.94       41.01      2.01 o
  16   8   3      261.93      301.46      4.62 o
  17   8   3      159.12      168.19      3.42 o
  18   8   3       36.49       36.32      2.19 o
  19   8   3       39.85       37.26      2.97 o
  20   8   3       34.82       34.09      1.87 o
  21   8   3       26.74       23.46      1.65 o
  22   8   3       11.09       15.10      2.07 o
  23   8   3       16.41       18.36      3.05 o
  24   8   3       77.25       78.86      4.72 o
  25   8   3       24.05       17.54      2.22 o
  26   8   3       19.26       19.20      2.52 o
  27   8   3       41.47       43.55      3.33 o
  28   8   3       11.49       11.82      2.46 o
  29   8   3       37.40       30.78      3.02 o
  30   8   3        0.30       -1.67      1.97 o
  31   8   3       50.56       50.89      3.09 o
  32   8   3        1.66        1.25      2.27 o
  33   8   3        4.61        3.02      1.96 o
  34   8   3        8.79        8.39      2.20 o
  35   8   3       40.47       51.29      3.70 o
  36   8   3        3.77        4.57      2.40 o
  37   8   3       14.77       15.71      2.80 o
  38   8   3       10.81       10.04      2.60 o
  39   8   3       12.75        9.98      2.75 o
  40   8   3       21.49       26.61      5.37 o
  41   8   3        3.45        2.82      2.58 o
   0   9   3       13.14        8.87      1.98 o
   1   9   3       40.21       34.30      1.97 o
   2   9   3       53.36       53.84      2.33 o
   3   9   3       39.75       40.10      3.15 o
   4   9   3       14.73        9.74      1.44 o
   5   9   3       87.68       82.53      2.75 o
   6   9   3       26.93       28.67      1.88 o
   7   9   3      491.88      484.04      6.26 o
   8   9   3        8.35       14.69      1.96 o
   9   9   3      376.34      407.38      7.04 o
  10   9   3      354.50      346.20      5.61 o
  11   9   3      262.14      248.72      6.45 o
  12   9   3      271.20      272.67      4.57 o
  13   9   3       29.56       31.60      2.02 o
  14   9   3       89.06       91.89      3.80 o
  15   9   3        1.67        3.98      1.35 o
  16   9   3      121.14      110.47      3.10 o
  17   9   3       37.59       37.17      2.09 o
  18   9   3       88.52       81.08      2.78 o
  19   9   3       25.26       26.73      1.87 o
  20   9   3       35.86       37.61      2.08 o
  21   9   3        5.40        5.18      1.69 o
  22   9   3       34.53       32.90      2.88 o
  23   9   3       38.86       42.79      2.97 o
  24   9   3       56.01       57.42      3.30 o
  25   9   3       16.65       13.36      2.55 o
  26   9   3       24.92       30.12      3.78 o
  27   9   3        4.75        3.03      2.30 o
  28   9   3       12.25       11.73      2.64 o
  29   9   3       35.09       33.56      3.32 o
  30   9   3       20.58       22.47      2.97 o
  31   9   3       37.51       48.65      8.11 o
  32   9   3       10.83       12.31      2.67 o
  33   9   3       20.53       19.47      2.56 o
  34   9   3       73.54       76.49      3.89 o
  35   9   3        5.48        2.13      2.18 o
  36   9   3        3.53        8.77      2.52 o
  37   9   3       18.54       16.26      2.92 o
  38   9   3       16.50       17.11      2.94 o
   1  10   3       25.52       19.09      1.79 o
   2  10   3       56.89       61.47      2.63 o
   3  10   3       42.32       37.96      2.18 o
   4  10   3       14.76       15.85      1.73 o
   5  10   3       75.96       71.54      2.76 o
   6  10   3       85.12       87.15      2.98 o
   7  10   3      152.74      137.48      3.66 o
   8  10   3       17.62       13.82      2.67 o
   9  10   3        9.12       14.11      1.82 o
  10  10   3       50.86       59.19      2.63 o
  11  10   3       14.85       23.95      3.34 o
  12  10   3      120.34      122.74      3.39 o
  13  10   3      152.21      155.68      3.70 o
  14  10   3       18.76       16.67      1.79 o
  15  10   3       92.45       87.47      3.04 o
  16  10   3        5.30        6.25      1.53 o
  17  10   3       24.56       21.97      1.90 o
  18  10   3       61.57       71.43      2.82 o
  19  10   3       19.55       20.09      2.04 o
  20  10   3       40.31       40.69      3.25 o
  21  10   3        3.00        0.71      1.82 o
  22  10   3       16.45       15.33      2.33 o
  23  10   3        7.19        7.35      2.40 o
  24  10   3       31.60       33.32      3.73 o
  25  10   3       22.32       17.28      2.83 o
  26  10   3       25.79       28.30      3.18 o
  27  10   3        2.29        5.84      2.51 o
  28  10   3       40.07       40.65      3.64 o
  29  10   3        4.87        4.06      3.46 o
  30  10   3       25.70       31.98      3.47 o
  31  10   3       15.80       12.34      2.93 o
  32  10   3       12.20       10.90      2.39 o
  33  10   3        0.12       -2.37      2.37 o
  34  10   3        6.96       -0.86      2.14 o
  35  10   3        9.16        6.51      2.39 o
  36  10   3        5.39        4.57      2.34 o
   0  11   3      213.37      199.46      6.82 o
   1  11   3       51.83       47.61      2.53 o
   2  11   3       21.48       27.13      2.11 o
   3  11   3       43.06       38.13      2.36 o
   4  11   3        4.37        6.85      1.64 o
   5  11   3       28.25       22.04      2.03 o
   6  11   3      108.67      120.45      4.96 o
   7  11   3       60.51       61.70      3.00 o
   8  11   3       32.99       27.63      2.31 o
   9  11   3       31.70       26.58      2.15 o
  10  11   3        2.43        0.15      1.51 o
  11  11   3        9.38        9.50      1.71 o
  12  11   3       11.30       10.16      2.31 o
  13  11   3       14.79       10.86      1.76 o
  14  11   3       18.63       23.65      2.11 o
  15  11   3       18.59       21.37      2.00 o
  16  11   3        7.22        7.04      1.66 o
  17  11   3       21.99       19.19      1.91 o
  18  11   3       19.39       21.20      3.18 o
  19  11   3       28.21       37.05      3.01 o
  20  11   3       16.61       24.00      2.73 o
  21  11   3       79.28       83.81      4.63 o
  22  11   3       17.79       15.30      2.83 o
  23  11   3       28.80       35.43      3.64 o
  24  11   3       10.77       11.34      2.82 o
  25  11   3       10.65        5.12      2.60 o
  26  11   3        6.11       10.18      2.90 o
  27  11   3       12.95       13.13      4.03 o
  28  11   3       18.65       18.22      3.20 o
  29  11   3        7.08        3.10      2.64 o
  30  11   3        1.01       -1.88      2.55 o
  31  11   3        2.37        0.07      2.62 o
  32  11   3       11.07        4.94      2.34 o
   1  12   3       14.48       12.59      1.90 o
   2  12   3       83.99       84.70      3.30 o
   3  12   3       13.64       14.12      1.94 o
   4  12   3       38.14       32.65      2.54 o
   5  12   3       86.51       88.97      3.63 o
   6  12   3        3.06        1.71      1.71 o
   7  12   3        8.54        7.89      1.85 o
   8  12   3       38.70       38.39      2.52 o
   9  12   3       35.92       34.84      3.31 o
  10  12   3        5.71        3.11      1.85 o
  11  12   3       28.55       30.18      2.32 o
  12  12   3       63.62       70.89      3.11 o
  13  12   3        2.68        2.27      1.68 o
  14  12   3       19.52       17.41      2.06 o
  15  12   3       36.30       34.79      4.21 o
  16  12   3        1.61        4.91      2.21 o
  17  12   3       33.63       40.89      3.19 o
  18  12   3       15.92       10.76      2.85 o
  19  12   3       19.23       22.45      4.45 o
  20  12   3       26.65       28.94      3.42 o
  21  12   3        8.38        9.19      2.75 o
  22  12   3        0.27        0.37      2.57 o
  23  12   3       16.72       14.79      3.08 o
  24  12   3       26.06       26.06      3.49 o
  25  12   3       48.55       51.05      4.19 o
  26  12   3       20.10       21.88      3.36 o
  27  12   3       24.10       22.73      3.64 o
  28  12   3       16.57       18.88      6.40 o
   0  13   3        6.89       10.24      2.77 o
   1  13   3       10.22        6.78      1.92 o
   2  13   3        0.40       -2.28      2.28 o
   3  13   3        4.78        2.55      2.09 o
   4  13   3       33.96       34.14      2.57 o
   5  13   3       34.03       35.11      2.62 o
   6  13   3        7.41        7.35      2.21 o
   7  13   3       38.16       42.22      2.75 o
   8  13   3       83.20       94.22      4.10 o
   9  13   3        1.94        4.02      1.96 o
  10  13   3       24.24       26.90      3.64 o
  11  13   3       14.17       18.60      2.73 o
  12  13   3        6.15        7.64      2.42 o
  13  13   3       22.29       23.33      3.07 o
  14  13   3        1.67        2.13      2.29 o
  15  13   3        1.97        0.60      2.29 o
  16  13   3        0.89        1.41      2.30 o
  17  13   3       42.31       35.38      3.72 o
  18  13   3        4.29       -2.06      2.52 o
  19  13   3        1.75        2.53      2.74 o
  20  13   3        5.74        5.78      2.79 o
  21  13   3       13.73       14.82      4.16 o
  22  13   3        4.31        3.73      3.61 o
   1  14   3        8.04       11.09      2.16 o
   2  14   3        4.27        0.75      1.86 o
   3  14   3       10.73       10.27      2.53 o
   4  14   3        8.10        7.46      2.45 o
   5  14   3       13.20       13.61      2.63 o
   6  14   3       15.70       12.24      2.65 o
   7  14   3        5.80        0.91      2.32 o
   8  14   3       20.19       21.78      2.94 o
   9  14   3        9.36        9.36      2.90 o
  10  14   3       12.18       18.93      2.90 o
  11  14   3        4.26        5.03      2.50 o
  12  14   3       43.65       41.29      3.48 o
  13  14   3        3.53        0.92      2.39 o
   0   0   4     9240.81     9106.28    168.93 o
   2   0   4     1095.91     1194.60     19.49 o
   4   0   4     1182.13     1185.14     28.18 o
   6   0   4      783.56      804.72     14.30 o
   8   0   4      203.22      157.45      7.70 o
  10   0   4      243.77      265.37      8.22 o
  12   0   4      315.36      276.12      8.12 o
  14   0   4       87.81       95.42      3.59 o
  16   0   4     1197.23     1179.32     18.75 o
  18   0   4     1059.92     1049.77     17.00 o
  20   0   4      718.98      719.20     22.62 o
  22   0   4     1309.09     1273.14     33.80 o
  24   0   4      364.86      372.43     16.12 o
  26   0   4     3050.42     2800.99    114.19 o
  28   0   4       76.07       75.78      3.93 o
  30   0   4      498.47      489.93     15.69 o
  32   0   4       57.08       64.87      4.13 o
  34   0   4      152.33      147.00      7.72 o
  36   0   4       60.21       56.83      4.38 o
  38   0   4       54.12       60.29      4.30 o
  40   0   4        3.86       -0.28      2.85 o
  42   0   4       13.73       11.91      3.09 o
  44   0   4        3.80       -2.62      3.05 o
  46   0   4       19.36       15.40      4.24 o
  48   0   4       16.27       18.51      4.34 o
   1   1   4      865.93      814.85      9.22 o
   2   1   4     2632.31     2643.24     24.04 o
   3   1   4      227.20      245.32      5.48 o
   4   1   4     5063.57     5123.29     49.08 o
   5   1   4      653.55      737.43      9.61 o
   6   1   4     3467.82     3474.74     36.85 o
   7   1   4      208.38      214.67      4.37 o
   8   1   4      201.51      212.86      4.77 o
   9   1   4       76.56       74.05      2.05 o
  10   1   4       49.97       42.85      1.89 o
  11   1   4       91.20       89.58      2.40 o
  12   1   4        7.89        8.43      1.24 o
  13   1   4      733.29      774.97      8.95 o
  14   1   4       16.67       16.59      2.19 o
  15   1   4       18.07       12.50      1.26 o
  16   1   4        5.81        9.73      1.11 o
  17   1   4       46.27       41.11      4.22 o
  18   1   4       50.46       41.84      3.01 o
  19   1   4      179.78      197.33      5.18 o
  20   1   4      535.29      526.41      9.12 o
  21   1   4      260.25      285.82      9.60 o
  22   1   4      609.31      580.51     14.17 o
  23   1   4       29.29       29.64      4.21 o
  24   1   4     1127.92     1054.18     21.34 o
  25   1   4       76.04       94.31      2.48 o
  26   1   4      384.68      375.75      6.44 o
  27   1   4        0.29        1.30      1.18 o
  28   1   4       97.52       91.78      2.97 o
  29   1   4      319.06      296.15      5.29 o
  30   1   4       48.62       44.75      2.44 o
  31   1   4       50.83       45.62      3.76 o
  32   1   4       11.98        9.60      3.15 o
  33   1   4       61.96       60.83      2.96 o
  34   1   4        9.60       12.28      1.85 o
  35   1   4       19.50       18.11      2.10 o
  36   1   4       84.34       79.09      4.76 o
  37   1   4        5.29        5.02      1.76 o
  38   1   4        1.64       -0.23      1.45 o
  39   1   4        4.42        1.43      1.54 o
  40   1   4        8.92        8.21      1.99 o
  41   1   4        7.91        9.08      2.04 o
  42   1   4       66.51       73.02      4.52 o
  43   1   4        5.85        3.54      2.78 o
  44   1   4       25.89       20.85      2.74 o
  45   1   4       14.70       19.46      3.96 o
  46   1   4       28.42       37.62      3.22 o
  47   1   4        6.56        3.59      2.50 o
  48   1   4       13.68        8.72      2.79 o
   0   2   4     1505.88     1482.40     19.13 o
   1   2   4       82.21      106.43      2.61 o
   2   2   4      516.73      444.53      5.60 o
   3   2   4      179.80      148.99      3.41 o
   4   2   4     1552.71     1676.84     20.30 o
   5   2   4      145.07      165.13      3.78 o
   6   2   4      562.83      578.82      9.28 o
   7   2   4        1.19       11.00      1.85 o
   8   2   4      128.02      118.14      3.54 o
   9   2   4      115.00      130.91      3.32 o
  10   2   4      405.10      381.18      9.23 o
  11   2   4       88.80       65.72      2.44 o
  12   2   4       54.68       56.48      1.98 o
  13   2   4       12.00       12.12      1.18 o
  14   2   4      306.94      344.13      5.20 o
  15   2   4      263.79      287.35      7.31 o
  16   2   4      327.58      353.00      8.24 o
  17   2   4      280.32      274.38     16.26 o
  18   2   4       89.87       87.68      4.36 o
  19   2   4       54.22       61.93      4.31 o
  20   2   4        6.07        2.02      2.13 o
  21   2   4      188.81      188.36      5.24 o
  22   2   4       59.76       60.30      3.40 o
  23   2   4        0.71       -2.39      2.39 o
  24   2   4      540.36      507.26      8.45 o
  25   2   4      304.89      339.00      7.61 o
  26   2   4      343.77      361.97      5.52 o
  27   2   4      299.30      268.48      6.03 o
  28   2   4       96.71       99.82      3.09 o
  29   2   4       59.63       65.46      2.80 o
  30   2   4       74.55       80.68      3.08 o
  31   2   4       76.13       72.80      3.07 o
  32   2   4       39.81       35.51      2.40 o
  33   2   4       56.70       62.15      3.02 o
  34   2   4        5.12        3.55      1.63 o
  35   2   4       45.94       43.17      2.75 o
  36   2   4       13.08       14.09      2.05 o
  37   2   4       18.64       19.36      2.25 o
  38   2   4       43.93       49.18      3.50 o
  39   2   4        3.15        2.75      1.81 o
  40   2   4        4.89        2.84      2.80 o
  41   2   4       15.85       14.40      2.29 o
  42   2   4       34.81       34.81      2.83 o
  43   2   4        4.10        5.50      2.05 o
  44   2   4       26.43       32.15      4.75 o
  45   2   4       18.86       17.38      3.04 o
  46   2   4        9.61        9.32      2.45 o
  47   2   4        0.15       -2.08      2.08 o
   1   3   4      509.15      575.89      6.76 o
   2   3   4      557.59      507.51      6.20 o
   3   3   4      143.43      153.41      3.12 o
   4   3   4      438.44      426.42      6.15 o
   5   3   4      280.27      318.97      6.48 o
   6   3   4      592.64      588.68     11.91 o
   7   3   4      980.19      986.07     17.24 o
   8   3   4      658.32      686.63     11.53 o
   9   3   4      151.89      171.05      5.60 o
  10   3   4      715.85      769.56      9.09 o
  11   3   4       21.14       28.43      1.80 o
  12   3   4      849.14      861.70     10.02 o
  13   3   4      443.43      464.92      8.67 o
  14   3   4      490.42      495.74      9.00 o
  15   3   4      239.69      246.10     19.65 o
  16   3   4      308.51      323.50      8.24 o
  17   3   4      248.25      239.20      6.89 o
  18   3   4      268.88      308.01     29.82 o
  19   3   4       41.73       42.69      3.45 o
  20   3   4      142.65      151.95      4.88 o
  21   3   4       41.98       52.04      3.46 o
  22   3   4       17.66       23.27      2.65 o
  23   3   4      158.82      149.12      4.92 o
  24   3   4       77.56       68.28      4.16 o
  25   3   4       96.54       88.67      6.10 o
  26   3   4        5.99        5.04      1.26 o
  27   3   4       70.93       59.97      2.45 o
  28   3   4       69.45       71.04      3.88 o
  29   3   4      217.33      209.41      4.41 o
  30   3   4      277.23      261.17      5.09 o
  31   3   4       83.09       91.46      4.58 o
  32   3   4       57.07       62.80      2.89 o
  33   3   4       79.95       89.14      4.42 o
  34   3   4      128.53      118.82      4.69 o
  35   3   4       13.49       10.06      2.45 o
  36   3   4       72.98       81.22      3.42 o
  37   3   4        7.96       12.67      2.19 o
  38   3   4       62.64       63.83      3.24 o
  39   3   4       15.10       18.99      2.30 o
  40   3   4        7.25        6.89      1.94 o
  41   3   4        6.46        6.12      2.04 o
  42   3   4       17.75       15.68      2.37 o
  43   3   4        8.25        6.18      2.17 o
  44   3   4       42.53       42.24      4.82 o
  45   3   4       20.01       19.54      3.47 o
  46   3   4       24.94       24.99      2.92 o
  47   3   4        7.57        4.88      4.51 o
   0   4   4     1177.07     1325.20     28.39 o
   1   4   4     1425.82     1431.27     13.42 o
   2   4   4      204.55      204.21      4.14 o
   3   4   4      455.12      457.35      8.25 o
   4   4   4      345.95      313.96      6.54 o
   5   4   4      440.63      491.28      8.61 o
   6   4   4       91.87       82.91      5.22 o
   7   4   4       85.48       95.17      4.64 o
   8   4   4      453.76      491.64      7.93 o
   9   4   4      181.39      163.33      4.35 o
  10   4   4      147.03      143.29      4.16 o
  11   4   4      309.94      311.02      6.56 o
  12   4   4      215.98      247.29      6.01 o
  13   4   4      251.46      236.23      5.37 o
  14   4   4      212.25      205.88      6.11 o
  15   4   4       36.99       54.16      3.47 o
  16   4   4      152.52      157.00      6.00 o
  17   4   4       20.19       14.00      2.21 o
  18   4   4       28.62       29.75      2.53 o
  19   4   4      125.43      124.13      6.76 o
  20   4   4      371.79      361.44      7.67 o
  21   4   4        4.91        4.75      1.79 o
  22   4   4        8.09        5.98      1.21 o
  23   4   4       17.52       16.35      1.59 o
  24   4   4       72.74       72.25      2.05 o
  25   4   4       38.34       44.92      1.84 o
  26   4   4       48.80       51.62      3.21 o
  27   4   4       48.36       42.70      2.11 o
  28   4   4        6.54        5.80      1.36 o
  29   4   4        5.14        4.53      1.39 o
  30   4   4      109.26      103.83      5.94 o
  31   4   4       23.10       21.04      1.88 o
  32   4   4       13.25        9.99      1.66 o
  33   4   4        1.31        1.28      1.50 o
  34   4   4       12.93       10.61      1.80 o
  35   4   4        6.95        7.48      1.99 o
  36   4   4       18.63       14.21      2.24 o
  37   4   4       16.83       12.10      2.26 o
  38   4   4       44.30       39.09      3.96 o
  39   4   4       35.69       37.15      3.50 o
  40   4   4        8.70        8.67      2.09 o
  41   4   4       22.08       22.72      2.52 o
  42   4   4       14.08       19.89      2.51 o
  43   4   4       78.59       88.77      4.57 o
  44   4   4       11.51       17.37      2.68 o
  45   4   4       12.28       13.26      3.14 o
  46   4   4        3.21        3.65      4.75 o
   1   5   4      224.71      248.39     11.27 o
   2   5   4      673.47      741.62     19.99 o
   3   5   4      183.62      191.03      7.78 o
   4   5   4      120.71      140.81      4.87 o
   5   5   4      260.28      247.03      8.76 o
   6   5   4      293.88      270.93      6.18 o
   7   5   4       63.93       76.84      2.83 o
   8   5   4      124.10      121.99      4.28 o
   9   5   4      260.13      259.50     11.13 o
  10   5   4      126.98      151.13      4.34 o
  11   5   4      129.84      137.41      4.29 o
  12   5   4      145.42      148.67      4.53 o
  13   5   4      235.40      212.06      5.16 o
  14   5   4      126.96      135.25      4.55 o
  15   5   4      305.84      294.89      6.39 o
  16   5   4        7.65        5.41      1.72 o
  17   5   4      118.96      110.55      4.08 o
  18   5   4       38.75       42.98      3.03 o
  19   5   4      327.08      305.17      7.13 o
  20   5   4      139.96      140.43      5.51 o
  21   5   4       97.26      103.84      2.98 o
  22   5   4       24.26       25.06      1.83 o
  23   5   4      282.66      268.34      5.36 o
  24   5   4       10.44       11.86      1.62 o
  25   5   4       40.08       34.06      2.36 o
  26   5   4       25.62       23.61      2.07 o
  27   5   4        3.70        0.89      1.19 o
  28   5   4      104.86       99.38      3.67 o
  29   5   4       19.76       19.75      1.92 o
  30   5   4       64.06       70.96      2.81 o
  31   5   4       79.22       71.10      4.82 o
  32   5   4       12.70       17.45      1.90 o
  33   5   4        1.90        1.06      1.47 o
  34   5   4       21.14       23.18      2.43 o
  35   5   4        3.71        2.54      2.10 o
  36   5   4       16.32       19.69      2.41 o
  37   5   4       52.30       54.43      3.40 o
  38   5   4        3.44        3.54      2.47 o
  39   5   4        5.04        4.86      1.96 o
  40   5   4        2.37        3.74      2.00 o
  41   5   4       34.60       43.00      3.06 o
  42   5   4       72.70       70.98      3.61 o
  43   5   4       16.98       19.58      3.40 o
  44   5   4       17.91       16.02      3.30 o
  45   5   4        7.19        9.95      3.07 o
   0   6   4      602.16      587.18     17.80 o
   1   6   4        1.32        3.73      2.10 o
   2   6   4      113.55      111.77      6.73 o
   3   6   4      184.07      183.09      5.35 o
   4   6   4      290.65      281.58      6.61 o
   5   6   4      292.34      318.86      6.71 o
   6   6   4       10.20       13.61      1.88 o
   7   6   4       58.96       65.83      3.26 o
   8   6   4       32.81       33.02      2.47 o
   9   6   4      107.77      104.73      3.42 o
  10   6   4      239.95      207.42      5.26 o
  11   6   4       70.97       87.17      4.01 o
  12   6   4      158.36      157.57      6.10 o
  13   6   4       17.79       17.92      2.24 o
  14   6   4        0.88        2.18      2.23 o
  15   6   4        8.99        5.97      1.85 o
  16   6   4      256.93      219.39      5.59 o
  17   6   4      399.80      409.59      7.88 o
  18   6   4      268.99      241.49      5.95 o
  19   6   4       71.65       62.64      3.42 o
  20   6   4       38.51       40.39      2.20 o
  21   6   4       21.01       13.24      2.40 o
  22   6   4      323.55      297.24      5.32 o
  23   6   4       39.36       40.56      2.46 o
  24   6   4        9.83       10.23      1.30 o
  25   6   4      254.00      233.99      6.93 o
  26   6   4       66.56       56.14      3.09 o
  27   6   4       68.70       66.71      2.71 o
  28   6   4        7.94       10.77      1.48 o
  29   6   4       11.80       11.47      1.65 o
  30   6   4       43.09       46.22      3.03 o
  31   6   4        1.61        2.05      1.47 o
  32   6   4        1.53        1.95      1.68 o
  33   6   4       63.35       60.85      3.22 o
  34   6   4       53.72       44.59      3.03 o
  35   6   4        9.11        7.61      2.40 o
  36   6   4       15.12       18.66      2.45 o
  37   6   4        1.26        4.21      1.86 o
  38   6   4       59.69       67.24      7.94 o
  39   6   4        6.35        8.49      2.46 o
  40   6   4       33.79       41.19      3.95 o
  41   6   4       19.66       20.97      5.65 o
  42   6   4       27.92       26.28      3.59 o
  43   6   4       83.53       87.16      7.59 o
   1   7   4      172.13      163.99      4.69 o
   2   7   4      255.55      239.11      5.63 o
   3   7   4      640.44      646.22     12.06 o
   4   7   4      304.74      290.76      6.22 o
   5   7   4       81.35       77.77      3.77 o
   6   7   4      403.79      415.99      7.54 o
   7   7   4      558.52      567.92      9.08 o
   8   7   4      233.98      220.98      5.41 o
   9   7   4      142.52      143.13      5.40 o
  10   7   4       90.59       93.85      8.78 o
  11   7   4      183.12      169.36      5.64 o
  12   7   4      174.92      159.77      5.60 o
  13   7   4      190.18      170.16      5.88 o
  14   7   4      249.26      242.53      6.89 o
  15   7   4      218.21      192.69      6.26 o
  16   7   4      114.74      102.14      3.91 o
  17   7   4       18.53       17.60      1.74 o
  18   7   4      131.60      121.89      6.03 o
  19   7   4      212.06      208.70      4.36 o
  20   7   4       73.74       67.72      4.33 o
  21   7   4      280.47      282.09      5.28 o
  22   7   4      148.81      131.01      3.01 o
  23   7   4       56.15       61.27      2.45 o
  24   7   4       74.36       67.97      2.55 o
  25   7   4       13.67       10.24      1.36 o
  26   7   4       45.94       36.75      1.99 o
  27   7   4        8.74       10.13      1.45 o
  28   7   4       73.34       62.78      2.81 o
  29   7   4       85.77       78.22      2.75 o
  30   7   4        9.66        8.13      1.59 o
  31   7   4       32.22       35.07      6.59 o
  32   7   4       23.44       22.91      4.27 o
  33   7   4       45.12       56.41      3.16 o
  34   7   4        4.95        4.96      1.93 o
  35   7   4        3.02        0.15      1.96 o
  36   7   4       38.75       47.65      4.06 o
  37   7   4       45.78       47.38      4.03 o
  38   7   4        3.79        1.84      2.64 o
  39   7   4        6.07       11.41      2.96 o
  40   7   4       55.90       65.01      4.69 o
  41   7   4       18.64       17.41      3.44 o
   0   8   4       58.22       40.23     10.45 o
   1   8   4      134.12      113.72      4.43 o
   2   8   4      135.05      131.99      6.05 o
   3   8   4      317.92      333.41      6.84 o
   4   8   4        7.97       12.21      2.19 o
   5   8   4      234.03      209.37      5.45 o
   6   8   4      231.92      214.38      6.71 o
   7   8   4       77.52       84.77      4.11 o
   8   8   4       16.28       21.73      3.06 o
   9   8   4      187.80      175.64      9.07 o
  10   8   4      165.76      174.08      6.12 o
  11   8   4      154.01      159.90     10.03 o
  12   8   4       31.86       36.36      3.69 o
  13   8   4       86.74       77.69      4.86 o
  14   8   4       69.68       63.90      4.53 o
  15   8   4       67.40       59.91      2.76 o
  16   8   4       88.63       86.56      3.27 o
  17   8   4       79.91       65.70      4.81 o
  18   8   4       11.92       13.68      1.90 o
  19   8   4       13.14       12.35      1.91 o
  20   8   4        3.38       -1.31      1.46 o
  21   8   4        8.00        8.34      1.80 o
  22   8   4       48.39       47.60      4.32 o
  23   8   4       16.55       16.87      2.19 o
  24   8   4        9.98        5.88      1.90 o
  25   8   4       12.87       15.10      2.24 o
  26   8   4        2.04       -1.33      1.74 o
  27   8   4       26.00       28.28      2.69 o
  28   8   4       15.22       15.15      2.45 o
  29   8   4       15.44       12.54      4.73 o
  30   8   4        0.22       -1.91      1.91 o
  31   8   4        5.69       -0.31      2.60 o
  32   8   4        9.60        9.85      4.08 o
  33   8   4       25.89       26.79      6.21 o
  34   8   4       72.04       65.00      6.69 o
  35   8   4        5.85        7.85      2.77 o
  36   8   4        2.74        8.22      2.73 o
  37   8   4       27.94       27.03      5.66 o
  38   8   4       20.96       20.70      3.39 o
  39   8   4       26.49       20.56      5.63 o
   1   9   4        6.89        9.84      2.06 o
   2   9   4       36.34       35.72      3.03 o
   3   9   4       40.70       55.97      3.62 o
   4   9   4       70.12       74.24      3.99 o
   5   9   4       62.84       71.61      4.24 o
   6   9   4       46.67       39.40      3.74 o
   7   9   4       75.64       78.95      4.89 o
   8   9   4       14.72       18.75      3.89 o
   9   9   4      278.76      275.74     11.53 o
  10   9   4       19.42       20.12      3.04 o
  11   9   4       31.27       24.08      3.31 o
  12   9   4      258.38      259.04      7.70 o
  13   9   4       72.77       66.67      4.68 o
  14   9   4       49.82       51.10      3.44 o
  15   9   4        0.88        1.62      1.47 o
  16   9   4       47.95       42.09      2.65 o
  17   9   4        7.56        8.01      1.78 o
  18   9   4       38.59       42.32      3.20 o
  19   9   4       15.72       14.78      2.08 o
  20   9   4       22.27       23.73      2.40 o
  21   9   4       33.77       30.60      2.62 o
  22   9   4        2.69        7.02      1.91 o
  23   9   4       11.43       12.08      2.14 o
  24   9   4        8.50        5.55      1.97 o
  25   9   4       32.03       29.33      2.73 o
  26   9   4        0.26        1.30      1.86 o
  27   9   4        5.23        4.24      2.55 o
  28   9   4        7.03        9.69      3.14 o
  29   9   4       14.09       17.98      2.87 o
  30   9   4       11.16       12.15      3.33 o
  31   9   4        3.06        0.38      2.38 o
  32   9   4        5.65        3.67      2.54 o
  33   9   4       15.69        8.04      5.38 o
  34   9   4        7.90        0.14      4.14 o
  35   9   4        3.34        5.20      4.73 o
  36   9   4        0.16        1.35      4.34 o
  37   9   4       32.02       45.64      9.92 o
   0  10   4      140.05      157.52      7.27 o
   1  10   4       58.23       57.24      3.79 o
   2  10   4       61.57       56.25      3.81 o
   3  10   4       33.13       28.01      2.93 o
   4  10   4       57.17       54.01      3.68 o
   5  10   4       11.38        8.14      2.64 o
   6  10   4       19.80       24.50      6.90 o
   7  10   4        7.49       10.21      2.86 o
   8  10   4       17.34       19.77      3.11 o
   9  10   4       18.08       21.91      3.32 o
  10  10   4        7.83        5.95      3.24 o
  11  10   4       41.34       32.70      5.24 o
  12  10   4      114.91      104.41      5.95 o
  13  10   4       35.38       46.38      4.36 o
  14  10   4       15.05       15.46      3.23 o
  15  10   4        3.66        6.10      3.50 o
  16  10   4       78.86       74.36      5.22 o
  17  10   4       24.77       26.35      2.43 o
  18  10   4       94.03       98.93      3.92 o
  19  10   4       19.87       20.29      4.63 o
  20  10   4       84.75       95.65      6.19 o
  21  10   4       54.59       61.25      3.46 o
  22  10   4        0.81        1.00      1.85 o
  23  10   4       44.45       54.83      3.35 o
  24  10   4        5.52        5.85      2.05 o
  25  10   4       20.83       15.73      3.00 o
  26  10   4       10.84        9.20      4.61 o
  27  10   4        1.75       -2.21      2.36 o
  28  10   4        6.96        0.24      3.88 o
  29  10   4        7.88        9.31      4.36 o
  30  10   4       11.46        2.83      4.29 o
  31  10   4        1.00        4.33      4.23 o
  32  10   4       33.00       35.50      4.79 o
  33  10   4        7.85        5.92      3.70 o
  34  10   4        5.15        6.94      4.75 o
   1  11   4       32.36       31.16      3.24 o
   2  11   4       36.68       32.71      3.36 o
   3  11   4       17.59       20.25      4.41 o
   4  11   4       22.78       16.79      3.23 o
   5  11   4        8.75        8.65      3.54 o
   6  11   4       14.43       12.42      3.18 o
   7  11   4        1.68        2.39      2.68 o
   8  11   4        7.32        5.26      2.99 o
   9  11   4      115.87      100.93      6.93 o
  10  11   4        2.33        4.49      2.78 o
  11  11   4       19.68       19.06      3.58 o
  12  11   4       29.79       33.84      4.03 o
  13  11   4       49.12       48.88      4.62 o
  14  11   4       11.32       10.88      3.12 o
  15  11   4       64.17       59.61      5.02 o
  16  11   4       11.49        9.25      3.27 o
  17  11   4       53.08       49.65      4.78 o
  18  11   4       10.08        9.92      3.24 o
  19  11   4        2.19        2.46      2.91 o
  20  11   4       62.89       55.51      5.06 o
  21  11   4        4.30        0.46      2.98 o
  22  11   4        3.14        2.89      3.13 o
  23  11   4       26.91       30.97      5.53 o
  24  11   4        3.81        2.63      4.07 o
  25  11   4        7.43        1.54      4.15 o
  26  11   4       12.96       21.93      6.99 o
  27  11   4        5.97       11.48      4.76 o
  28  11   4       35.56       40.68      7.66 o
  29  11   4       27.86       25.26      6.07 o
  30  11   4       15.24       10.29      3.95 o
   0  12   4       32.08       34.17      5.17 o
   1  12   4       43.72       46.86      4.58 o
   2  12   4        6.38        8.88      3.41 o
   3  12   4       34.87       27.27      3.89 o
   4  12   4        8.53        9.87      3.31 o
   5  12   4       11.16       17.28      3.47 o
   6  12   4       34.89       33.43      4.23 o
   7  12   4       17.02       19.37      3.69 o
   8  12   4       24.26       20.08      3.71 o
   9  12   4        5.25        3.79      3.05 o
  10  12   4        2.79        4.00      3.85 o
  11  12   4       15.88        8.87      3.35 o
  12  12   4       48.74       57.38      5.02 o
  13  12   4       43.92       45.09      4.66 o
  14  12   4       58.41       65.80      5.45 o
  15  12   4       17.42       14.31      3.64 o
  16  12   4        7.55       10.50      3.40 o
  17  12   4       62.96       73.01      6.37 o
  18  12   4        5.58        6.47      4.32 o
  19  12   4        6.35       14.28      3.64 o
  20  12   4        4.68        5.74      3.34 o
  21  12   4       15.97       13.33      7.19 o
  22  12   4        6.61        6.14      4.31 o
  23  12   4        3.52       -1.72      4.15 o
  24  12   4        2.32        1.64      4.23 o
  25  12   4       18.83       14.74      5.27 o
   1  13   4        9.86        5.25      7.26 o
   2  13   4        1.47        3.13      3.24 o
   3  13   4       58.40       61.75      6.09 o
   4  13   4        1.02        3.05      3.13 o
   5  13   4       19.55       21.47      4.05 o
   6  13   4       21.42       21.73      3.92 o
   7  13   4        3.38        5.23      3.33 o
   8  13   4       25.04       27.66      4.18 o
   9  13   4       38.61       42.27      5.64 o
  10  13   4       21.29       22.63      8.32 o
  11  13   4        3.36        2.93      3.26 o
  12  13   4       25.92       27.99      4.43 o
  13  13   4        2.18       -1.41      3.16 o
  14  13   4        9.48       13.67      3.78 o
  15  13   4       21.65       25.81      4.23 o
  16  13   4       13.32       10.22      3.73 o
  17  13   4        2.58       -0.31      3.22 o
  18  13   4        8.16        9.85      5.51 o
   0  14   4       30.85       24.00      7.19 o
   1  14   4       16.70        8.33      4.35 o
   2  14   4        3.27        5.93      5.77 o
   3  14   4       24.00       31.33      5.59 o
   4  14   4       15.53       15.19      4.95 o
   5  14   4       10.69       10.48      3.76 o
   6  14   4        2.81        7.15      3.73 o
   2   0   5     2472.94     2563.61     38.12 o
   4   0   5      175.22      167.15      6.01 o
   6   0   5      958.36      942.66     13.73 o
   8   0   5      941.37      900.25     13.14 o
  10   0   5       17.44       16.41      2.11 o
  12   0   5      272.88      269.37      6.34 o
  14   0   5       68.10       66.85      4.52 o
  16   0   5      181.46      179.86      6.56 o
  18   0   5      345.66      288.86     13.81 o
  20   0   5      404.61      396.17     16.92 o
  22   0   5      130.60      119.97     11.19 o
  24   0   5      538.48      497.64     19.83 o
  26   0   5       80.11       77.37      9.58 o
  28   0   5      312.37      327.45     16.75 o
  30   0   5       95.24       93.99     10.94 o
  32   0   5       59.03       54.91      9.04 o
  34   0   5        3.90        0.11      5.17 o
  36   0   5        1.70       -3.19      4.68 o
  38   0   5       38.86       39.40      8.70 o
  40   0   5       11.26        4.03      5.90 o
  42   0   5        0.09        5.27      6.33 o
   0   1   5      406.18      396.32      7.89 o
   1   1   5      879.94      856.70     11.23 o
   2   1   5       85.56      101.01      3.05 o
   3   1   5      118.59      141.56      4.09 o
   4   1   5      703.14      700.46      8.76 o
   5   1   5      138.23      147.95      3.58 o
   6   1   5       36.43       29.39      1.95 o
   7   1   5      226.09      202.70      4.45 o
   8   1   5      907.81      919.38     10.48 o
   9   1   5      316.58      359.45      5.30 o
  10   1   5      100.09       87.73      2.90 o
  11   1   5       53.09       62.59      2.49 o
  12   1   5       32.88       40.97      2.84 o
  13   1   5      238.13      230.19      7.16 o
  14   1   5      437.12      433.90      8.58 o
  15   1   5      158.82      155.45      5.49 o
  16   1   5      670.32      618.32     12.27 o
  17   1   5      527.69      542.93     11.56 o
  18   1   5      608.46      609.23     10.53 o
  19   1   5       76.26       76.36      7.67 o
  20   1   5      688.73      655.65     15.94 o
  21   1   5      370.68      360.09     19.92 o
  22   1   5      769.09      748.70     17.55 o
  23   1   5       16.32       13.91      3.64 o
  24   1   5        4.35        5.89      3.09 o
  25   1   5       71.22       71.78      6.48 o
  26   1   5      142.25      128.49      7.84 o
  27   1   5      474.64      472.36     14.11 o
  28   1   5       15.13       15.10      3.99 o
  29   1   5       12.04       15.79      4.12 o
  30   1   5       84.48       87.80      7.49 o
  31   1   5      166.76      177.61      9.06 o
  32   1   5        1.36        3.53      3.64 o
  33   1   5      111.98      103.16      9.92 o
  34   1   5       69.31       71.06     13.51 o
  35   1   5        4.39        8.95      3.98 o
  36   1   5       42.28       38.72      5.77 o
  37   1   5        3.61        3.54      3.94 o
  38   1   5        0.90       -2.09      3.62 o
  39   1   5       14.34       16.48      4.95 o
  40   1   5       45.75       40.44      6.46 o
  41   1   5       26.56       37.29      6.47 o
  42   1   5        9.29        6.69      6.32 o
  43   1   5       30.02       34.23      9.26 o
   1   2   5       21.84       21.11      2.49 o
   2   2   5      783.26      842.31      9.26 o
   3   2   5       30.27       32.13      2.08 o
   4   2   5      239.70      256.88      4.40 o
   5   2   5       31.35       37.29      2.31 o
   6   2   5      228.36      225.44      4.05 o
   7   2   5      372.79      365.80      6.28 o
   8   2   5      204.66      174.28      4.15 o
   9   2   5      833.71      811.27     12.09 o
  10   2   5      398.18      408.23     19.32 o
  11   2   5       50.75       40.50      4.59 o
  12   2   5       35.67       38.86      5.26 o
  13   2   5      559.11      516.19     24.46 o
  14   2   5      246.39      250.11      7.25 o
  15   2   5       46.41       48.39      3.77 o
  16   2   5       15.72       18.89      2.89 o
  17   2   5       50.82       41.43      4.32 o
  18   2   5       57.57       65.00      3.61 o
  19   2   5      180.52      173.16      5.23 o
  20   2   5      153.52      135.83      4.86 o
  21   2   5       95.95       98.98      7.12 o
  22   2   5       11.07        9.91      3.48 o
  23   2   5       23.88       21.86      5.01 o
  24   2   5      130.25      134.26      8.13 o
  25   2   5      175.17      171.18      8.58 o
  26   2   5       17.41       21.41      4.37 o
  27   2   5       75.62       69.34      7.50 o
  28   2   5       23.39       24.39      4.60 o
  29   2   5       32.79       21.13      4.43 o
  30   2   5      106.55      106.83      8.10 o
  31   2   5       50.46       41.03      5.57 o
  32   2   5        5.94        7.09      3.82 o
  33   2   5       22.68       16.16      4.51 o
  34   2   5        3.30        1.14      3.69 o
  35   2   5        9.97       12.63      4.47 o
  36   2   5       25.98       24.95      6.07 o
  37   2   5        4.43        0.83      4.34 o
  38   2   5        1.01       -0.65      3.72 o
  39   2   5       76.71       66.33      7.19 o
  40   2   5       21.06        3.22      5.89 o
  41   2   5       24.85       16.18      7.14 o
  42   2   5       40.58       35.30      8.66 o
  43   2   5        8.05       -0.04      5.73 o
  44   2   5       26.48       15.22      7.26 o
  45   2   5        5.14        7.18      6.58 o
   0   3   5      551.09      573.88     11.04 o
   1   3   5      358.57      354.81      5.37 o
   2   3   5       41.53       42.68      2.23 o
   3   3   5      186.93      189.41      4.13 o
   4   3   5       70.09       66.97      2.66 o
   5   3   5      157.97      192.91      4.59 o
   6   3   5       93.98       98.22      3.38 o
   7   3   5      288.44      276.03      6.33 o
   8   3   5       16.97       15.41      2.78 o
   9   3   5       43.12       36.77      2.78 o
  10   3   5      862.44      872.63     16.62 o
  11   3   5       83.95       75.15      4.62 o
  12   3   5       13.98       18.43      2.16 o
  13   3   5      263.12      266.00      6.84 o
  14   3   5      123.53      115.12      4.12 o
  15   3   5      174.12      172.58      4.78 o
  16   3   5       43.00       46.92      3.40 o
  17   3   5       25.27       22.56      2.63 o
  18   3   5       15.02       21.73      2.62 o
  19   3   5      211.05      193.06      7.52 o
  20   3   5      128.15      127.11      7.67 o
  21   3   5        4.43        3.04      1.99 o
  22   3   5      319.69      315.43      7.61 o
  23   3   5        5.05        9.19      3.42 o
  24   3   5       12.16       14.31      4.03 o
  25   3   5      116.29      113.80      7.96 o
  26   3   5       45.20       41.75      5.45 o
  27   3   5       59.73       65.48     11.06 o
  28   3   5        8.29        6.95      3.75 o
  29   3   5       43.17       35.42     11.20 o
  30   3   5        7.37        4.45      3.69 o
  31   3   5       74.18       63.18     15.71 o
  32   3   5       27.11       26.80      5.11 o
  33   3   5       12.18       11.21      4.60 o
  34   3   5       73.35       75.59     10.48 o
  35   3   5       15.38        8.21      4.22 o
  36   3   5       60.19       73.89     20.21 o
  37   3   5        1.88        4.90      3.77 o
  38   3   5        6.62        2.03      7.90 o
  39   3   5       17.81       22.08      7.76 o
  40   3   5        4.41        2.53      5.59 o
  41   3   5       11.28        8.96      6.88 o
  42   3   5       19.47       13.91      7.42 o
  43   3   5        2.22       -3.10      5.69 o
  44   3   5        0.76        3.51      6.37 o
  45   3   5        0.12       -6.09      6.09 o
   1   4   5       70.38       74.69      2.89 o
   2   4   5      342.81      340.55      5.50 o
   3   4   5      791.57      790.86      9.07 o
   4   4   5      171.24      167.95      7.32 o
   5   4   5      912.48      918.18     14.03 o
   6   4   5       55.59       50.09      3.34 o
   7   4   5      422.45      414.22     13.20 o
   8   4   5       83.84       73.79      3.90 o
   9   4   5      208.29      197.93      5.39 o
  10   4   5       79.47       72.44      3.06 o
  11   4   5       15.32       21.08      2.67 o
  12   4   5      232.35      229.86      5.63 o
  13   4   5      258.23      257.06      8.07 o
  14   4   5      140.35      136.81      4.43 o
  15   4   5       76.45       69.73      3.73 o
  16   4   5       72.51       71.39      3.66 o
  17   4   5       38.08       26.29      2.59 o
  18   4   5       63.18       66.12      3.65 o
  19   4   5      164.48      142.13      7.54 o
  20   4   5      131.61      120.06      7.80 o
  21   4   5      147.65      161.30      5.05 o
  22   4   5      417.21      395.83      7.97 o
  23   4   5      179.25      160.80      6.04 o
  24   4   5      133.15      130.75      5.60 o
  25   4   5      199.71      161.76      6.76 o
  26   4   5        6.35        6.30      2.87 o
  27   4   5       23.07       17.36      3.40 o
  28   4   5        8.61        6.24      2.92 o
  29   4   5       95.95       86.09      6.01 o
  30   4   5       22.86       22.15      3.78 o
  31   4   5       27.86       27.81      4.09 o
  32   4   5        0.32       -0.71      2.74 o
  33   4   5       37.82       32.21      4.65 o
  34   4   5        1.50        2.02      2.85 o
  35   4   5       21.63       24.45      4.08 o
  36   4   5        7.50        4.93      4.32 o
  37   4   5       13.53       15.71      6.87 o
  38   4   5        6.50        9.33      6.12 o
  39   4   5        7.18       10.20      6.40 o
  40   4   5        5.46       13.93      6.97 o
  41   4   5       51.25       31.41      8.73 o
  42   4   5       39.31       59.58     10.34 o
  43   4   5        0.19       -1.88      6.02 o
  44   4   5        7.62       14.45      7.39 o
   0   5   5     1350.91     1365.36     30.94 o
   1   5   5     1215.70     1258.86     14.17 o
   2   5   5      294.55      277.24      5.50 o
   3   5   5      240.31      246.10      6.65 o
   4   5   5       71.11       89.74      3.54 o
   5   5   5     1194.50     1210.87     13.76 o
   6   5   5      171.84      174.63      4.35 o
   7   5   5      170.51      168.21      4.27 o
   8   5   5      347.56      361.39      6.30 o
   9   5   5      451.53      451.98     15.08 o
  10   5   5      271.28      261.20      6.14 o
  11   5   5       91.89       87.49      4.13 o
  12   5   5       32.62       35.95      3.11 o
  13   5   5       24.31       26.21      3.48 o
  14   5   5      116.31      110.78      4.52 o
  15   5   5      392.77      400.42     13.84 o
  16   5   5       78.17       78.47      4.10 o
  17   5   5      246.52      238.41      8.82 o
  18   5   5       13.69       13.39      3.32 o
  19   5   5       73.59       74.18      4.64 o
  20   5   5       42.83       35.17      3.18 o
  21   5   5       97.14       85.93      4.40 o
  22   5   5       65.13       56.08      3.73 o
  23   5   5       41.36       42.28      3.37 o
  24   5   5        6.62        9.95      2.34 o
  25   5   5       87.40       86.85      4.41 o
  26   5   5       22.21       19.05      3.60 o
  27   5   5       23.33       24.44      3.91 o
  28   5   5       11.15       13.71      3.40 o
  29   5   5        0.22        2.07      2.93 o
  30   5   5       19.01       11.76      6.06 o
  31   5   5       11.52       13.40      3.47 o
  32   5   5       30.91       29.68      4.14 o
  33   5   5       12.33       15.45      3.66 o
  34   5   5        9.87        5.56      3.24 o
  35   5   5        5.99        5.43      3.21 o
  36   5   5       10.43        3.46      5.74 o
  37   5   5       14.53       21.29      7.58 o
  38   5   5       24.00       31.02      8.60 o
  39   5   5        3.87        1.17      6.19 o
  40   5   5        2.80        5.02      6.44 o
  41   5   5        3.49       -4.86      5.83 o
  42   5   5       34.45       21.38      8.53 o
  43   5   5       22.21       29.06      8.99 o
   1   6   5      106.11      108.39      4.38 o
   2   6   5     1061.69     1065.91     14.21 o
   3   6   5      431.60      416.12     10.13 o
   4   6   5      379.14      339.46      7.14 o
   5   6   5      174.74      158.78      4.84 o
   6   6   5        2.58        2.40      2.39 o
   7   6   5      138.42      122.09      3.86 o
   8   6   5      166.66      187.49      5.35 o
   9   6   5       31.77       33.38      2.96 o
  10   6   5      146.18      140.76      4.69 o
  11   6   5      157.87      145.87      4.90 o
  12   6   5      168.62      159.70      5.09 o
  13   6   5      114.49      121.89      5.42 o
  14   6   5       60.89       68.68      3.96 o
  15   6   5       18.64       23.02      2.76 o
  16   6   5       75.61       80.63      6.35 o
  17   6   5       41.69       37.87      3.26 o
  18   6   5      149.42      140.10      6.24 o
  19   6   5       78.21       73.81      4.20 o
  20   6   5       11.67        9.12      2.54 o
  21   6   5       18.75       17.94      2.94 o
  22   6   5       41.76       48.06      5.25 o
  23   6   5      210.62      201.59      6.01 o
  24   6   5       66.33       78.98      4.48 o
  25   6   5       71.40       83.69      4.58 o
  26   6   5       11.12        9.81      2.56 o
  27   6   5       39.94       44.45      3.67 o
  28   6   5       22.20       20.68      3.93 o
  29   6   5        0.71        2.50      2.87 o
  30   6   5        8.10        8.55      3.19 o
  31   6   5       23.42       19.25      3.83 o
  32   6   5        3.00        4.71      3.25 o
  33   6   5        4.99        8.88      3.41 o
  34   6   5        8.91       18.62      7.17 o
  35   6   5       10.47        5.29      6.46 o
  36   6   5       11.32       18.38      7.87 o
  37   6   5        9.49        1.75      6.14 o
  38   6   5        3.83        9.15      7.03 o
  39   6   5       22.84       38.09      9.26 o
  40   6   5       23.38       21.13      8.35 o
  41   6   5       13.52       19.54      7.93 o
   0   7   5       73.06       69.03      6.18 o
   1   7   5      220.32      234.17      6.21 o
   2   7   5       47.47       49.11      3.80 o
   3   7   5        5.64        7.06      2.07 o
   4   7   5       92.79       87.76      4.22 o
   5   7   5      172.32      200.93      5.55 o
   6   7   5      118.98      115.11      4.35 o
   7   7   5       45.29       49.35      3.91 o
   8   7   5       70.04       71.85      4.64 o
   9   7   5      142.28      150.78      5.76 o
  10   7   5       12.48       12.53      2.75 o
  11   7   5        7.26       10.46      2.57 o
  12   7   5       86.66      106.13      8.11 o
  13   7   5       37.17       36.96      3.69 o
  14   7   5       28.66       35.65      3.21 o
  15   7   5        3.62        7.87      2.22 o
  16   7   5      110.88      112.39      5.68 o
  17   7   5      155.66      149.93      8.12 o
  18   7   5       52.18       59.86      4.00 o
  19   7   5       43.53       41.53      3.51 o
  20   7   5       67.64       78.87      4.49 o
  21   7   5        7.83        6.79      2.38 o
  22   7   5       48.16       45.03      3.65 o
  23   7   5       59.67       61.50      4.14 o
  24   7   5       49.98       49.89      3.84 o
  25   7   5       25.09       21.97      3.03 o
  26   7   5       47.18       43.39      3.70 o
  27   7   5       29.59       29.40      3.36 o
  28   7   5        3.09        4.38      2.47 o
  29   7   5        7.55        7.31      3.24 o
  30   7   5       11.58       11.27      3.55 o
  31   7   5        0.47        2.16      3.00 o
  32   7   5       10.77        9.06      6.32 o
  33   7   5       35.53       22.73      8.05 o
  34   7   5       18.74       17.01      7.85 o
  35   7   5        2.19        8.90      7.10 o
  36   7   5        5.65       11.07      6.66 o
  37   7   5       19.33        4.07      6.81 o
  38   7   5       18.08       10.66      7.76 o
  39   7   5      106.50      115.22     15.01 o
   1   8   5       16.58       17.61      2.44 o
   2   8   5      218.40      214.48      5.75 o
   3   8   5       93.27       96.52      4.42 o
   4   8   5       47.86       54.95      3.64 o
   5   8   5       46.75       56.10      4.37 o
   6   8   5       95.13       90.53      5.27 o
   7   8   5      144.86      139.37      8.86 o
   8   8   5       75.03       87.19      5.23 o
   9   8   5      115.49      113.99      5.54 o
  10   8   5        5.23        8.85      2.71 o
  11   8   5      118.43      112.30      5.61 o
  12   8   5       25.61       31.42      4.86 o
  13   8   5      365.93      391.35     12.32 o
  14   8   5       67.45       78.15      5.15 o
  15   8   5       28.42       28.88      3.61 o
  16   8   5       63.00       59.30      4.69 o
  17   8   5       89.31       93.43      7.69 o
  18   8   5        7.92        5.19      2.66 o
  19   8   5       62.73       65.45      5.09 o
  20   8   5        5.51        1.86      2.63 o
  21   8   5       11.13       10.96      3.29 o
  22   8   5       32.88       37.41      5.73 o
  23   8   5       33.63       34.58      3.99 o
  24   8   5       40.47       32.94      6.15 o
  25   8   5       44.14       42.97      4.46 o
  26   8   5        3.00        0.79      2.68 o
  27   8   5       19.14       21.51      3.75 o
  28   8   5        7.29        4.29      3.79 o
  29   8   5       21.25       15.42      3.61 o
  30   8   5       14.73       10.88      4.52 o
  31   8   5        8.19        3.09      5.98 o
  32   8   5       11.42       10.60      6.81 o
  33   8   5       17.17        5.26      6.95 o
  34   8   5       21.62       20.09      8.39 o
  35   8   5       34.02       39.27      9.76 o
  36   8   5        8.56        3.20      7.42 o
  37   8   5        0.06       -3.41      6.74 o
   0   9   5       21.05       20.13      3.83 o
   1   9   5       22.10       21.88      2.73 o
   2   9   5       27.60       23.24      2.80 o
   3   9   5       18.87       20.52      2.69 o
   4   9   5        4.33       10.29      2.75 o
   5   9   5       50.23       39.07      3.82 o
   6   9   5       90.67       88.51      5.40 o
   7   9   5       48.86       48.74      5.42 o
   8   9   5        7.06        6.39      2.70 o
   9   9   5       92.26      100.05      8.99 o
  10   9   5      178.86      162.70      7.94 o
  11   9   5       41.96       38.87      4.04 o
  12   9   5       67.17       67.82      5.09 o
  13   9   5       21.69       29.63      4.42 o
  14   9   5       90.25       90.59      5.63 o
  15   9   5       32.65       35.99      4.92 o
  16   9   5       53.36       53.88      4.65 o
  17   9   5       43.19       47.30      4.40 o
  18   9   5       14.94       21.11      3.53 o
  19   9   5       45.42       42.69      4.36 o
  20   9   5       39.65       42.70      6.60 o
  21   9   5        3.00        2.60      2.90 o
  22   9   5        1.67        4.62      2.90 o
  23   9   5       14.12       14.33      3.47 o
  24   9   5       33.03       29.20      4.05 o
  25   9   5       20.53       27.69      4.08 o
  26   9   5       58.45       66.29      5.36 o
  27   9   5        5.86        3.91      3.11 o
  28   9   5        8.27       18.14      3.77 o
  29   9   5        0.49        4.01      4.10 o
  30   9   5        6.00        2.30      4.37 o
  31   9   5       47.04       58.23     11.17 o
  32   9   5       29.46       30.45      9.23 o
  33   9   5        7.08       13.03      8.21 o
  34   9   5       75.16       68.27     12.47 o
   1  10   5       27.36       25.77      3.02 o
   2  10   5       52.41       55.91      4.52 o
   3  10   5       74.03       79.52      5.42 o
   4  10   5       72.05       73.87      5.19 o
   5  10   5        5.42        4.29      2.71 o
   6  10   5        6.11        6.85      2.84 o
   7  10   5       22.58       20.23      3.78 o
   8  10   5        6.81        6.94      2.77 o
   9  10   5       13.44       11.20      3.00 o
  10  10   5       32.74       34.86      4.10 o
  11  10   5       22.29       19.36      3.54 o
  12  10   5       11.02       12.77      3.47 o
  13  10   5        9.57       11.20      3.14 o
  14  10   5       13.57       10.77      3.11 o
  15  10   5       34.80       44.68      4.47 o
  16  10   5       13.58       18.04      3.50 o
  17  10   5       26.00       30.39      5.19 o
  18  10   5        3.79        0.14      2.80 o
  19  10   5       31.65       33.99      4.26 o
  20  10   5       26.57       23.95      3.88 o
  21  10   5       69.43       64.31      5.39 o
  22  10   5       33.57       44.86      4.72 o
  23  10   5       32.06       36.42      8.30 o
  24  10   5       21.90       19.41      7.53 o
  25  10   5       13.87       14.15      3.67 o
  26  10   5       20.72       15.91      3.83 o
  27  10   5        0.71       -5.18      5.67 o
  28  10   5       78.35       88.04     21.88 o
  29  10   5       23.33       22.94      5.40 o
  30  10   5       38.30       35.60      6.15 o
  31  10   5       39.16       47.22      6.90 o
   0  11   5       15.85       16.54      6.03 o
   1  11   5       28.71       28.29      5.65 o
   2  11   5       10.33       13.03      3.41 o
   3  11   5       48.09       49.04      4.58 o
   4  11   5        1.50       -2.42      2.61 o
   5  11   5        6.83       14.66      3.28 o
   6  11   5       23.89       21.94      3.57 o
   7  11   5        5.08        6.75      2.91 o
   8  11   5       13.70       11.54      3.43 o
   9  11   5       10.55        9.26      3.21 o
  10  11   5        2.48        2.31      2.97 o
  11  11   5       25.71       28.31      4.07 o
  12  11   5       11.04       19.21      5.46 o
  13  11   5       15.31       19.15      3.60 o
  14  11   5        5.74        5.69      3.23 o
  15  11   5        8.84        6.20      4.07 o
  16  11   5        7.68        8.91      3.92 o
  17  11   5       10.82        4.14      3.10 o
  18  11   5        8.63       10.40      3.47 o
  19  11   5       40.18       41.34      5.38 o
  20  11   5        6.75       11.19      3.97 o
  21  11   5        1.46        0.04      3.02 o
  22  11   5        1.28       -2.92      5.31 o
  23  11   5       20.31       22.74      4.19 o
  24  11   5        7.71        8.50      4.57 o
  25  11   5       19.29       13.82     11.79 o
  26  11   5       13.94        4.69      4.72 o
  27  11   5       54.39       50.77      6.89 o
   1  12   5       13.01       12.06      4.23 o
   2  12   5        4.37       -1.91      4.15 o
   3  12   5       92.10       99.79      6.32 o
   4  12   5       19.53       25.92      4.07 o
   5  12   5        4.64        5.41      3.18 o
   6  12   5       26.88       25.43      4.71 o
   7  12   5        5.50       10.58      3.39 o
   8  12   5        2.42       -0.67      2.85 o
   9  12   5       13.16       14.40      3.57 o
  10  12   5        3.71        6.58      3.34 o
  11  12   5       10.37       10.81      3.57 o
  12  12   5        0.11       -1.21      2.92 o
  13  12   5       18.59       30.91      5.44 o
  14  12   5       13.83       11.89      3.59 o
  15  12   5       30.52       30.82      4.44 o
  16  12   5        7.10        3.52      3.43 o
  17  12   5        0.82        0.07      4.20 o
  18  12   5        9.54        7.51      3.63 o
  19  12   5       39.87       49.54      5.26 o
  20  12   5       53.26       56.79      5.56 o
  21  12   5       18.40       19.96      4.25 o
   0  13   5       36.56       37.13      7.95 o
   1  13   5        5.86        5.42      4.05 o
   2  13   5        5.31        3.36      4.99 o
   3  13   5        4.36        3.70      3.94 o
   4  13   5        5.60        3.77      4.14 o
   5  13   5       22.57       28.26      5.11 o
   6  13   5       47.82       52.44      5.29 o
   7  13   5        2.14        6.30      3.42 o
   8  13   5       13.71        9.98      3.69 o
   9  13   5       14.03        8.53      3.55 o
  10  13   5        4.96       11.37      3.74 o
  11  13   5       23.10       24.95      9.23 o
  12  13   5       41.75       43.71      5.02 o
  13  13   5        3.41        6.43      3.61 o
   0   0   6     1986.92     1737.33     40.55 o
   2   0   6      223.11      251.53      8.12 o
   4   0   6       15.95       15.62      2.35 o
   6   0   6      150.47      147.78      4.89 o
   8   0   6      341.17      316.33      7.10 o
  10   0   6       39.86       43.35      3.08 o
  12   0   6      297.18      294.65      7.06 o
  14   0   6      303.29      301.91      6.43 o
  16   0   6      172.31      163.19     11.43 o
  18   0   6      183.24      194.14     12.49 o
  20   0   6       20.93       10.43      5.12 o
  22   0   6      754.49      676.84     24.47 o
  24   0   6       39.76       40.78      7.80 o
  26   0   6      166.35      178.06     13.29 o
  28   0   6       17.80       14.93      6.34 o
  30   0   6      134.82      126.37     13.17 o
  32   0   6       45.75       32.21      8.12 o
  34   0   6        0.40        5.02      5.87 o
  36   0   6       72.96       63.54     10.74 o
  38   0   6        8.74       -2.20      5.98 o
  40   0   6        7.48        0.95      6.48 o
  42   0   6       66.17       70.80     11.88 o
   1   1   6       89.15       88.21      3.31 o
   2   1   6       89.54       97.67      3.61 o
   3   1   6      294.67      275.20      5.35 o
   4   1   6       18.22       16.54      1.90 o
   5   1   6       51.60       53.23      2.78 o
   6   1   6      835.38      853.36     10.58 o
   7   1   6      163.17      154.40      3.98 o
   8   1   6      211.19      195.28      3.94 o
   9   1   6        8.52        9.88      1.41 o
  10   1   6       17.36       15.50      1.53 o
  11   1   6       37.05       34.33      1.97 o
  12   1   6       14.60       11.91      1.51 o
  13   1   6      181.25      170.33      6.06 o
  14   1   6       43.95       50.59      6.23 o
  15   1   6      221.23      229.53      6.39 o
  16   1   6      271.71      264.16      7.97 o
  17   1   6       52.81       61.41      5.77 o
  18   1   6       67.19       67.48      6.21 o
  19   1   6      406.17      416.90     12.84 o
  20   1   6      159.69      139.98      8.32 o
  21   1   6      127.07      113.89      7.99 o
  22   1   6       68.45       64.90      7.44 o
  23   1   6      166.34      168.22     14.13 o
  24   1   6      155.85      153.08      8.38 o
  25   1   6       17.55       12.88      4.53 o
  26   1   6       63.78       69.83      8.31 o
  27   1   6       44.57       47.14      5.95 o
  28   1   6      161.00      143.69     23.24 o
  29   1   6       74.90       64.85      9.75 o
  30   1   6       81.24       67.60     11.20 o
  31   1   6       75.65       70.72      7.27 o
  32   1   6        7.24       12.42      4.39 o
  33   1   6       14.54        5.97      4.30 o
  34   1   6        7.94        0.91      5.98 o
  35   1   6       23.15       14.42      5.09 o
  36   1   6       12.41        7.39      4.57 o
  37   1   6        1.75       -3.71      6.34 o
  38   1   6       33.87       37.18      7.98 o
  39   1   6       22.98       10.24      5.70 o
  40   1   6        6.44        6.68      8.08 o
  41   1   6        4.91       -2.06      7.49 o
  42   1   6        8.27       11.42      5.28 o
  43   1   6        4.18        2.81      4.91 o
   0   2   6      683.81      644.77     11.62 o
   1   2   6       86.59       97.67      3.21 o
   2   2   6      413.01      427.85      6.37 o
   3   2   6       71.66       71.32      2.99 o
   4   2   6       30.12       24.69      1.99 o
   5   2   6        0.62        2.84      1.31 o
   6   2   6       24.37       23.64      1.98 o
   7   2   6        3.69        3.43      1.73 o
   8   2   6      264.31      275.66      7.30 o
   9   2   6       35.02       29.47      2.19 o
  10   2   6       43.84       45.59      2.65 o
  11   2   6      152.80      146.06      4.76 o
  12   2   6      104.38      102.42      9.92 o
  13   2   6       18.33       21.22      2.81 o
  14   2   6      156.95      149.27     10.74 o
  15   2   6       56.79       45.00      4.89 o
  16   2   6       74.73       72.45      4.25 o
  17   2   6       33.77       43.51      3.47 o
  18   2   6      143.25      135.51      5.09 o
  19   2   6      129.34      130.06      7.87 o
  20   2   6      142.42      142.90     15.80 o
  21   2   6       39.17       45.97      5.74 o
  22   2   6      254.72      254.63     10.52 o
  23   2   6       94.73       96.58      7.66 o
  24   2   6       72.97       81.02      7.21 o
  25   2   6       44.56       45.57     11.63 o
  26   2   6      109.95      106.65      8.26 o
  27   2   6       40.53       21.84      4.70 o
  28   2   6        7.71        4.10      4.60 o
  29   2   6        2.80        2.75      3.89 o
  30   2   6       51.43       76.94      8.53 o
  31   2   6      179.74      143.81      9.87 o
  32   2   6       18.33       17.47      4.71 o
  33   2   6       36.03       28.21      5.62 o
  34   2   6       18.50       21.99      5.14 o
  35   2   6        6.78       14.32      7.97 o
  36   2   6        0.77       -1.27      3.64 o
  37   2   6       54.98       51.87      6.84 o
  38   2   6        2.85        4.77      4.32 o
  39   2   6        1.13        3.07      4.18 o
  40   2   6        6.83       12.83      4.90 o
  41   2   6        2.47        7.51      4.62 o
  42   2   6       21.50       24.06      8.98 o
  43   2   6        0.36       -2.40      6.32 o
   1   3   6       21.33       28.28      2.20 o
   2   3   6      232.87      235.82      5.10 o
   3   3   6       59.05       54.69      2.77 o
   4   3   6      284.82      296.84      5.30 o
   5   3   6      547.76      520.67      7.24 o
   6   3   6      431.93      391.31      7.63 o
   7   3   6      312.78      307.11      5.35 o
   8   3   6      402.43      380.62      7.09 o
   9   3   6       33.85       40.63      2.66 o
  10   3   6      129.37      129.03      4.54 o
  11   3   6      267.40      277.29      6.54 o
  12   3   6      656.93      622.08     10.35 o
  13   3   6      341.26      350.49      7.91 o
  14   3   6      955.31      896.35     13.11 o
  15   3   6       89.55      106.47      5.35 o
  16   3   6       56.33       53.36      3.67 o
  17   3   6        6.22        5.82      1.93 o
  18   3   6       58.18       44.25      3.29 o
  19   3   6      181.03      183.39      6.04 o
  20   3   6       50.07       47.49      5.56 o
  21   3   6       35.49       36.64      5.17 o
  22   3   6       13.94       17.12      4.00 o
  23   3   6      163.79      159.62      8.33 o
  24   3   6        3.31        5.67      3.61 o
  25   3   6       92.62       85.95      7.42 o
  26   3   6        6.34        9.39      4.04 o
  27   3   6        6.65        4.84      3.90 o
  28   3   6        0.95        8.92      3.97 o
  29   3   6       78.74       93.36      8.13 o
  30   3   6       32.49       32.69      5.52 o
  31   3   6        5.59       17.56      4.78 o
  32   3   6       10.84        6.88      5.42 o
  33   3   6       14.91        6.06      8.04 o
  34   3   6        2.79        3.13      3.94 o
  35   3   6        4.78       15.30      5.57 o
  36   3   6       36.01       38.19      8.09 o
  37   3   6       41.99       38.18      5.06 o
  38   3   6        6.79        6.95      3.63 o
  39   3   6        5.40        1.57      6.15 o
  40   3   6        1.36        1.01      3.77 o
  41   3   6        9.96        8.03      7.10 o
  42   3   6        9.67       13.33      7.45 o
   0   4   6      185.71      167.14      5.75 o
   1   4   6      282.79      263.57      6.03 o
   2   4   6       65.18       65.08      3.04 o
   3   4   6      132.77      145.37      4.18 o
   4   4   6      641.83      665.79      9.99 o
   5   4   6      133.47      137.13      4.31 o
   6   4   6      625.76      623.53      9.12 o
   7   4   6      272.22      263.01      5.60 o
   8   4   6      180.95      185.82      4.72 o
   9   4   6      111.54      111.90      4.81 o
  10   4   6      644.72      616.12     10.33 o
  11   4   6       10.96       15.94      2.50 o
  12   4   6      113.50      108.16      4.69 o
  13   4   6       16.98       16.88      2.47 o
  14   4   6       61.51       63.82      4.68 o
  15   4   6        9.25        4.81      1.96 o
  16   4   6      127.15      118.53      4.72 o
  17   4   6       13.89       18.31      2.63 o
  18   4   6      206.56      189.27      6.03 o
  19   4   6       94.75       83.10      4.31 o
  20   4   6       78.22       70.34      4.09 o
  21   4   6        5.55        7.43      2.25 o
  22   4   6       54.87       60.95      6.03 o
  23   4   6       38.29       35.09      4.41 o
  24   4   6        7.10        3.95      2.83 o
  25   4   6       24.46       24.74      4.08 o
  26   4   6        5.00        7.94      3.14 o
  27   4   6       75.33       70.75      5.81 o
  28   4   6       14.32       18.59      3.83 o
  29   4   6        7.00       13.69      4.05 o
  30   4   6       20.29       14.73      3.77 o
  31   4   6       28.67       21.84      3.99 o
  32   4   6       11.01        8.58      3.47 o
  33   4   6       11.11        9.34      3.64 o
  34   4   6       14.93       18.61      4.01 o
  35   4   6       45.67       42.27      5.12 o
  36   4   6        0.95        0.44      3.22 o
  37   4   6        4.74        1.39      3.48 o
  38   4   6       19.24       17.24      4.35 o
  39   4   6       18.69       14.04      7.60 o
  40   4   6        4.49       -1.71      5.64 o
  41   4   6        3.35        4.36      6.64 o
   1   5   6      152.75      151.20      4.43 o
   2   5   6      152.07      154.25      4.50 o
   3   5   6      621.92      619.61     12.86 o
   4   5   6      375.54      399.21      7.10 o
   5   5   6       35.86       38.39      2.79 o
   6   5   6      102.94      109.20      4.22 o
   7   5   6      228.97      224.31      6.07 o
   8   5   6       19.11       18.84      3.28 o
   9   5   6       67.81       62.90      3.88 o
  10   5   6       71.00       67.58      4.01 o
  11   5   6       24.13       31.23      3.06 o
  12   5   6        9.23        9.39      2.28 o
  13   5   6       11.09       14.22      2.45 o
  14   5   6       95.31       88.00      4.58 o
  15   5   6       70.37       71.48      5.28 o
  16   5   6       83.71       83.12      6.00 o
  17   5   6       48.41       55.37      3.82 o
  18   5   6       27.57       27.52      3.03 o
  19   5   6       44.18       46.31      3.59 o
  20   5   6       70.38       78.83      4.50 o
  21   5   6       56.96       79.98      6.27 o
  22   5   6       48.71       45.98      3.70 o
  23   5   6      128.34      133.88      6.99 o
  24   5   6        7.43        4.06      3.32 o
  25   5   6       13.05        8.55      3.19 o
  26   5   6        0.81        3.12      2.86 o
  27   5   6        8.43       18.27      3.71 o
  28   5   6       14.75       10.34      4.68 o
  29   5   6       35.60       36.76      4.69 o
  30   5   6        2.08       -0.50      3.40 o
  31   5   6       57.81       58.02      5.55 o
  32   5   6       24.10       28.26      4.48 o
  33   5   6        9.14       12.37      5.92 o
  34   5   6       27.44       29.09      4.69 o
  35   5   6       13.87        8.93      3.66 o
  36   5   6       12.89       19.61      4.25 o
  37   5   6       50.12       64.51     10.23 o
  38   5   6        5.87        7.91      7.08 o
  39   5   6        0.10       -2.28      5.97 o
  40   5   6        3.14       -0.47      5.99 o
   0   6   6      485.28      476.73     12.56 o
   1   6   6       22.56       19.13      2.63 o
   2   6   6       53.71       74.62      4.20 o
   3   6   6      126.22      128.85      4.74 o
   4   6   6      248.21      260.74      6.78 o
   5   6   6      149.76      152.56      4.50 o
   6   6   6      142.67      139.08      6.19 o
   7   6   6       12.96       12.13      2.68 o
   8   6   6      112.88      107.57      4.71 o
   9   6   6       99.39      103.39      5.12 o
  10   6   6       18.54       18.32      2.72 o
  11   6   6       11.73       14.74      2.57 o
  12   6   6      111.35      107.23      4.98 o
  13   6   6        2.30        3.18      2.09 o
  14   6   6       76.74       72.93      4.31 o
  15   6   6       93.02       94.55      4.74 o
  16   6   6      188.55      176.70      5.73 o
  17   6   6      175.72      175.89      7.43 o
  18   6   6       10.68        6.60      3.87 o
  19   6   6       25.70       24.28      3.69 o
  20   6   6       34.17       25.78      3.09 o
  21   6   6       21.29       19.97      2.95 o
  22   6   6       13.05       12.28      2.76 o
  23   6   6        1.61        3.65      2.35 o
  24   6   6       20.79       17.51      3.07 o
  25   6   6       29.70       28.62      4.28 o
  26   6   6       77.75       81.93      9.75 o
  27   6   6       74.33       71.28      9.32 o
  28   6   6        8.15        8.57      3.48 o
  29   6   6        0.73        2.71      3.14 o
  30   6   6        3.69        6.18      3.45 o
  31   6   6       10.14       12.83      3.85 o
  32   6   6        0.07       -0.65      3.23 o
  33   6   6       12.77       16.08      4.07 o
  34   6   6       17.89       14.43      4.57 o
  35   6   6       29.26       22.13      4.59 o
  36   6   6        4.77        4.34      6.31 o
  37   6   6        9.75        3.01      5.91 o
  38   6   6       49.11       67.95     11.93 o
   1   7   6       80.48       82.39      4.60 o
   2   7   6       10.61       15.71      2.59 o
   3   7   6       61.82       64.35      4.02 o
   4   7   6       26.91       33.65      3.63 o
   5   7   6        4.63        6.54      2.59 o
   6   7   6        2.46        9.33      2.75 o
   7   7   6      199.52      198.89     11.17 o
   8   7   6        3.09        6.28      2.59 o
   9   7   6      174.01      174.53      9.76 o
  10   7   6       47.61       59.37      4.64 o
  11   7   6      117.01      129.82      6.83 o
  12   7   6       49.78       63.94      4.18 o
  13   7   6       41.29       47.46      3.92 o
  14   7   6      124.51      146.00      5.42 o
  15   7   6       17.00       16.71      2.78 o
  16   7   6        9.54        9.00      2.53 o
  17   7   6       39.30       40.20      3.66 o
  18   7   6       69.84       80.67      4.76 o
  19   7   6       33.74       34.02      3.49 o
  20   7   6        6.25        7.52      2.46 o
  21   7   6       22.51       20.65      3.13 o
  22   7   6        1.27       -0.27      2.15 o
  23   7   6       28.81       22.89      3.23 o
  24   7   6       48.50       43.63      4.64 o
  25   7   6        8.98       13.27      2.93 o
  26   7   6       12.37        9.46      3.53 o
  27   7   6        4.75        2.46      3.80 o
  28   7   6        0.83       -2.12      3.43 o
  29   7   6       10.11        7.90      3.48 o
  30   7   6        1.57        1.12      3.22 o
  31   7   6       42.77       49.37      5.44 o
  32   7   6       19.17       17.67      4.09 o
  33   7   6        9.34        7.10      3.89 o
  34   7   6        5.84       11.07      4.76 o
  35   7   6       16.48       17.93      8.50 o
  36   7   6        2.63       -4.55      6.34 o
   0   8   6       62.57       72.00      8.53 o
   1   8   6      115.40      116.62      5.18 o
   2   8   6       21.13       21.41      2.91 o
   3   8   6       36.95       29.72      3.62 o
   4   8   6       28.60       34.74      3.94 o
   5   8   6       40.38       40.00      4.09 o
   6   8   6       29.54       26.21      3.64 o
   7   8   6        7.70        9.85      2.77 o
   8   8   6       17.97       24.12      3.49 o
   9   8   6       51.71       49.28      5.18 o
  10   8   6       18.71       15.35      3.23 o
  11   8   6       19.17       24.77      3.56 o
  12   8   6        3.77        6.98      2.88 o
  13   8   6       19.20       27.24      3.81 o
  14   8   6       77.33       86.61      5.67 o
  15   8   6      236.26      247.27     12.12 o
  16   8   6       14.35       13.27      5.51 o
  17   8   6        8.00       10.18      3.14 o
  18   8   6       30.03       27.16      7.41 o
  19   8   6       36.77       41.10      4.37 o
  20   8   6       18.41       16.70      3.45 o
  21   8   6       12.86       13.98      3.40 o
  22   8   6        9.41       13.90      6.44 o
  23   8   6       23.72       26.14      3.88 o
  24   8   6        3.17        3.42      3.03 o
  25   8   6       31.70       34.76      4.27 o
  26   8   6        0.95        2.90      3.72 o
  27   8   6       10.73        9.44      5.50 o
  28   8   6        1.66       -3.04      3.04 o
  29   8   6        2.42       -0.07      3.16 o
  30   8   6        9.54       10.60      4.64 o
  31   8   6       49.34       53.78      7.03 o
  32   8   6       12.18       19.88      8.26 o
  33   8   6       54.59       50.66     11.13 o
  34   8   6       26.54       33.19     10.02 o
   1   9   6        1.70        4.21      2.54 o
   2   9   6       26.81       24.43      3.58 o
   3   9   6       35.73       34.00      3.89 o
   4   9   6       50.67       51.57      4.60 o
   5   9   6        4.31        1.54      2.50 o
   6   9   6        0.55       -2.09      2.47 o
   7   9   6        2.60        3.79      2.71 o
   8   9   6        9.09        9.83      3.06 o
   9   9   6       20.99       21.62      3.63 o
  10   9   6       30.84       27.96      4.27 o
  11   9   6       35.68       36.66      4.35 o
  12   9   6       59.20       61.23      5.01 o
  13   9   6       15.39       26.95      3.87 o
  14   9   6       40.88       33.51      4.04 o
  15   9   6        1.95        1.73      3.41 o
  16   9   6       26.51       28.56      4.03 o
  17   9   6       64.91       66.91      5.40 o
  18   9   6       18.76       28.23      3.98 o
  19   9   6       11.72        8.26      5.23 o
  20   9   6       43.98       53.91      5.05 o
  21   9   6       35.01       42.79      4.59 o
  22   9   6       27.97       34.11      4.37 o
  23   9   6        1.21       -1.57      3.16 o
  24   9   6       34.49       33.61      4.45 o
  25   9   6        2.26        0.07      3.19 o
  26   9   6       18.98       17.35      5.27 o
  27   9   6       14.99       16.24      3.90 o
  28   9   6       21.46       19.28     13.38 o
  29   9   6       11.07       19.99      9.09 o
  30   9   6       79.03       81.48      8.19 o
  31   9   6       16.90        1.61      6.99 o
   0  10   6       10.38       14.72      5.28 o
   1  10   6       51.37       52.47      5.67 o
   2  10   6        9.70        9.68      3.04 o
   3  10   6        8.55        7.99      3.05 o
   4  10   6       18.81       15.23      3.32 o
   5  10   6       11.22       11.91      3.27 o
   6  10   6       17.08       20.19      5.18 o
   7  10   6       63.72       64.86     10.71 o
   8  10   6       21.25       27.33      3.88 o
   9  10   6       37.47       43.53      4.61 o
  10  10   6        1.86        2.55      2.82 o
  11  10   6       25.26       30.96      4.17 o
  12  10   6       12.16       13.60      3.58 o
  13  10   6        2.28       -1.76      2.81 o
  14  10   6        2.74        9.35      3.28 o
  15  10   6        1.20        0.72      2.88 o
  16  10   6        5.23        2.90      3.32 o
  17  10   6       19.40       13.72      4.21 o
  18  10   6        8.33       11.12      3.45 o
  19  10   6        5.00        6.37      3.31 o
  20  10   6       11.29       18.99      4.94 o
  21  10   6       21.11       26.47      6.93 o
  22  10   6       21.19       26.27      5.55 o
  23  10   6       37.04       54.06      5.41 o
  24  10   6        6.28        7.93      3.58 o
  25  10   6       37.57       36.83      4.85 o
  26  10   6       25.31       23.03      5.20 o
  27  10   6       70.26       70.03      6.12 o
   1  11   6       19.38       18.75      4.38 o
   2  11   6       14.41       11.78      3.80 o
   3  11   6       16.22       22.19      9.54 o
   4  11   6       23.52       23.51      4.17 o
   5  11   6       27.75       28.79      4.09 o
   6  11   6        6.33       11.66      3.49 o
   7  11   6       45.48       40.06      4.64 o
   8  11   6        3.16        2.82      3.01 o
   9  11   6       30.27       31.59      4.40 o
  10  11   6        4.50        4.47      3.21 o
  11  11   6       10.61       17.97      3.82 o
  12  11   6       41.42       41.34      4.79 o
  13  11   6        1.97        8.77      3.46 o
  14  11   6       13.77       25.45      4.22 o
  15  11   6       37.75       33.01      4.56 o
  16  11   6        2.70        6.08      3.44 o
  17  11   6        9.07        6.40      3.38 o
  18  11   6        3.59        7.27      3.60 o
  19  11   6       57.89       73.81      6.10 o
  20  11   6       28.61       22.27      4.41 o
  21  11   6       13.68       16.21      3.95 o
  22  11   6        4.99        2.14      3.43 o
   0  12   6        4.30        1.31      5.25 o
   1  12   6       79.04       86.20      7.53 o
   2  12   6        0.31        0.00      3.61 o
   3  12   6        3.33        1.78      3.89 o
   4  12   6       10.95       10.46      4.11 o
   5  12   6       23.42       32.43      5.16 o
   6  12   6       25.38       29.47      4.34 o
   7  12   6       23.93       28.09      4.21 o
   8  12   6        4.77        6.01      4.65 o
   9  12   6       14.00        8.30      5.72 o
  10  12   6       11.13       12.63      3.67 o
  11  12   6        2.49        3.62      3.32 o
  12  12   6       51.55       68.23      6.05 o
  13  12   6       17.15       28.60      4.50 o
  14  12   6        5.75        5.17      3.56 o
  15  12   6        9.20        8.57      3.64 o
   2   0   7      174.48      146.23      6.86 o
   4   0   7      134.63      127.71      5.10 o
   6   0   7        9.33       12.35      2.48 o
   8   0   7       39.45       39.46      3.42 o
  10   0   7      199.38      187.91      5.77 o
  12   0   7       13.22       10.97      3.24 o
  14   0   7      118.19      122.63     11.71 o
  16   0   7      346.96      309.78     15.69 o
  18   0   7      124.12      114.38     11.45 o
  20   0   7        8.61        5.90      5.18 o
  22   0   7      129.60      139.70     13.29 o
  24   0   7       63.63       64.88      9.63 o
  26   0   7       88.57       78.96     10.95 o
  28   0   7       52.17       64.95     10.26 o
  30   0   7      197.36      171.51     16.09 o
  32   0   7        0.24       -5.42      5.42 o
  34   0   7       36.92       46.43      9.97 o
  36   0   7        7.40       10.29      7.59 o
  38   0   7       16.05       10.58      7.81 o
  40   0   7       47.11       41.22     10.31 o
   0   1   7      517.77      487.93     10.33 o
   1   1   7      260.79      238.46      4.92 o
   2   1   7      129.60      127.97      3.73 o
   3   1   7        9.76       12.37      1.83 o
   4   1   7      193.25      177.49      6.17 o
   5   1   7      109.23       95.64      3.82 o
   6   1   7       96.46       91.71      3.39 o
   7   1   7       16.76       18.88      1.92 o
   8   1   7       70.36       72.89      3.10 o
   9   1   7       81.52      103.99      3.32 o
  10   1   7      302.96      283.12      5.24 o
  11   1   7       20.61       28.10      2.67 o
  12   1   7      169.66      161.22      4.85 o
  13   1   7      241.43      246.76      7.09 o
  14   1   7       43.30       57.70      8.43 o
  15   1   7       31.07       33.57      5.02 o
  16   1   7       37.27       40.00      5.28 o
  17   1   7      131.46      140.08      8.38 o
  18   1   7       13.22        8.31      3.71 o
  19   1   7       20.17       16.63      6.56 o
  20   1   7        2.22       -1.54      3.04 o
  21   1   7       11.16       18.37      9.13 o
  22   1   7      182.48      167.33      8.89 o
  23   1   7        6.37        8.43      3.78 o
  24   1   7       24.55       24.13      4.93 o
  25   1   7       32.71       30.50      5.31 o
  26   1   7       42.05       40.35      6.05 o
  27   1   7       92.66       92.70      8.34 o
  28   1   7       20.65       22.81      5.04 o
  29   1   7       10.02       14.43      4.82 o
  30   1   7       51.66       45.24      9.51 o
  31   1   7        0.73       -1.71      3.75 o
  32   1   7        8.01        5.05      4.48 o
  33   1   7       51.53       66.26      7.88 o
  34   1   7       20.95       27.80      6.00 o
  35   1   7        9.96       10.69      5.13 o
  36   1   7        7.31        9.48      5.17 o
  37   1   7       21.18       29.91      6.36 o
  38   1   7        8.46        9.15      5.09 o
  39   1   7        5.38        7.86      4.90 o
  40   1   7        0.38        4.72      5.20 o
   1   2   7       17.06       17.91      2.03 o
   2   2   7       68.34       57.68      2.96 o
   3   2   7       31.33       30.14      2.32 o
   4   2   7       30.71       32.41      2.43 o
   5   2   7       22.13       19.59      2.08 o
   6   2   7      220.48      207.51      4.63 o
   7   2   7       76.07       74.91      3.27 o
   8   2   7      332.52      296.59      5.47 o
   9   2   7      148.70      161.51      4.05 o
  10   2   7       26.94       31.17      2.64 o
  11   2   7      164.91      179.68      6.34 o
  12   2   7      238.09      218.61      8.73 o
  13   2   7      212.13      202.78      6.58 o
  14   2   7      118.97      117.18      5.38 o
  15   2   7       66.00       72.41      4.65 o
  16   2   7        0.28        2.92      3.25 o
  17   2   7        7.06        9.30      3.80 o
  18   2   7       46.81       47.71      5.74 o
  19   2   7      113.50      123.17      8.68 o
  20   2   7      101.60       91.65      7.61 o
  21   2   7      109.10      113.33      8.50 o
  22   2   7       27.69       26.14      7.09 o
  23   2   7        5.89        3.77      4.12 o
  24   2   7        4.08        4.87      3.78 o
  25   2   7       63.55       63.86     17.20 o
  26   2   7       13.83        7.78      6.60 o
  27   2   7       35.28       36.09      6.83 o
  28   2   7       43.44       46.97      6.34 o
  29   2   7       19.78       20.25      4.95 o
  30   2   7        6.76       12.54      4.63 o
  31   2   7       14.88       14.58      4.98 o
  32   2   7        4.75       12.22      5.88 o
  33   2   7       59.44       55.18      7.19 o
  34   2   7        2.23        9.55      4.89 o
  35   2   7        8.48        0.42      4.21 o
  36   2   7        7.46        5.42      4.84 o
  37   2   7       14.39       17.31      5.50 o
  38   2   7        5.85        7.36      8.38 o
  39   2   7        7.14       15.95      5.64 o
  40   2   7        0.31        3.24      4.83 o
   0   3   7       14.18       15.35      2.78 o
   1   3   7       93.43       98.99      3.86 o
   2   3   7       12.09       16.19      2.01 o
   3   3   7        5.40        6.76      1.77 o
   4   3   7       97.38       96.52      3.70 o
   5   3   7       85.00       97.05      3.69 o
   6   3   7      261.61      262.27      5.28 o
   7   3   7        0.76        1.64      1.54 o
   8   3   7       38.75       46.80      3.12 o
   9   3   7       32.11       33.47      3.99 o
  10   3   7      299.31      261.05      6.73 o
  11   3   7       20.24       29.71      3.10 o
  12   3   7      239.35      232.40      6.29 o
  13   3   7       18.10       18.93      2.61 o
  14   3   7       14.37        8.60      2.31 o
  15   3   7       56.79       72.67      6.14 o
  16   3   7       62.82       60.59      3.91 o
  17   3   7       57.26       58.07      6.28 o
  18   3   7       16.07       16.74      3.48 o
  19   3   7        1.77        2.66      2.65 o
  20   3   7       12.87        5.03      3.01 o
  21   3   7       51.06       56.18      5.18 o
  22   3   7        8.00        8.22      3.22 o
  23   3   7       15.42        5.26      3.46 o
  24   3   7        2.02        3.53      3.11 o
  25   3   7       11.97       14.24      3.56 o
  26   3   7       66.65       57.07      5.86 o
  27   3   7        0.84        4.44      3.14 o
  28   3   7       23.70       22.89      4.08 o
  29   3   7       42.27       52.43      6.46 o
  30   3   7       27.45       26.55      4.56 o
  31   3   7        2.83        1.89      3.29 o
  32   3   7       13.39       10.94      4.09 o
  33   3   7       64.20       68.22      6.41 o
  34   3   7       84.80       74.99      6.69 o
  35   3   7        8.36       15.03      4.59 o
  36   3   7        6.48        2.12      3.56 o
  37   3   7        4.41        2.09      3.73 o
  38   3   7        1.39       -3.20      3.85 o
  39   3   7        6.76        1.39      3.78 o
   1   4   7      159.54      142.84      4.12 o
   2   4   7      359.67      362.25      6.35 o
   3   4   7       48.98       50.63      2.94 o
   4   4   7      246.22      245.62      6.70 o
   5   4   7       33.92       32.19      2.51 o
   6   4   7       33.64       47.81      3.62 o
   7   4   7       55.31       58.80      3.92 o
   8   4   7      182.58      186.93      6.52 o
   9   4   7       76.63       83.56      4.57 o
  10   4   7      176.60      167.00      5.56 o
  11   4   7       26.68       30.74      3.10 o
  12   4   7        5.25        6.74      2.13 o
  13   4   7        4.77        2.29      2.03 o
  14   4   7       61.60       58.64      3.99 o
  15   4   7       87.51       80.40      4.52 o
  16   4   7       47.61       53.89      3.81 o
  17   4   7       45.40       50.70      4.37 o
  18   4   7       50.28       59.69      4.07 o
  19   4   7       33.16       30.73      4.11 o
  20   4   7       24.92       21.69      3.88 o
  21   4   7       31.92       26.07      4.13 o
  22   4   7       81.52       86.69      6.40 o
  23   4   7       15.23       15.52      3.59 o
  24   4   7       45.11       42.59      5.63 o
  25   4   7        4.58        7.29      3.99 o
  26   4   7        1.85       -0.04      3.09 o
  27   4   7        9.97       13.88      3.85 o
  28   4   7       13.34        6.88      3.58 o
  29   4   7       13.44       14.36      3.92 o
  30   4   7        3.75        7.12      3.69 o
  31   4   7       27.32       38.33     11.60 o
  32   4   7        0.21       -2.07      2.99 o
  33   4   7       21.60       17.83      6.28 o
  34   4   7        4.02        6.51      3.89 o
  35   4   7       18.73       20.61      4.66 o
  36   4   7        7.72        8.76      6.83 o
  37   4   7        9.99        4.95      3.83 o
  38   4   7        2.79       -0.31      5.01 o
   0   5   7       58.91       74.37      8.02 o
   1   5   7        4.55        5.03      1.79 o
   2   5   7       81.75       86.65      4.15 o
   3   5   7       41.03       41.42      3.15 o
   4   5   7       37.56       44.92      3.23 o
   5   5   7       14.74       22.49      2.93 o
   6   5   7       13.39       15.06      2.63 o
   7   5   7      147.59      165.64      5.61 o
   8   5   7       43.37       62.62      4.11 o
   9   5   7       86.23      101.47      6.09 o
  10   5   7       86.91       76.51      4.49 o
  11   5   7        8.59        5.89      2.26 o
  12   5   7       16.54       20.92      2.97 o
  13   5   7       91.34       89.82      7.16 o
  14   5   7       25.77       27.74      3.20 o
  15   5   7       17.75       17.66      2.85 o
  16   5   7      153.42      147.60      5.62 o
  17   5   7        3.34        3.32      2.22 o
  18   5   7        2.15        5.23      2.33 o
  19   5   7       52.57       50.50      3.97 o
  20   5   7       59.08       52.29      4.05 o
  21   5   7        9.08        8.42      3.38 o
  22   5   7       21.55       24.12      4.14 o
  23   5   7        3.19        2.05      3.16 o
  24   5   7        5.68        4.49      3.03 o
  25   5   7       15.87       21.18      4.03 o
  26   5   7        8.94       10.92      3.73 o
  27   5   7       68.22       76.67      6.44 o
  28   5   7       10.46       11.04      4.12 o
  29   5   7        4.05        0.85      3.22 o
  30   5   7        0.25        0.67      3.35 o
  31   5   7        2.41       11.43      5.07 o
  32   5   7       12.32        7.75      4.01 o
  33   5   7       20.21       22.56      4.58 o
  34   5   7       12.02        6.16      3.77 o
  35   5   7        0.94        3.37      3.98 o
  36   5   7        1.46       -3.37      3.37 o
  37   5   7        3.70        0.77      3.80 o
   1   6   7        2.75        3.35      2.14 o
   2   6   7       52.85       58.59      4.05 o
   3   6   7       96.03       96.38     10.01 o
   4   6   7       32.85       37.12      3.48 o
   5   6   7      126.11      113.67      5.12 o
   6   6   7       63.50       73.85      4.47 o
   7   6   7        7.63        7.93      2.87 o
   8   6   7       42.55       57.26      4.07 o
   9   6   7       17.40       17.68      2.78 o
  10   6   7        5.90       11.43      2.64 o
  11   6   7       58.00       51.60      3.94 o
  12   6   7        7.66        8.02      3.07 o
  13   6   7      121.10      108.74      6.09 o
  14   6   7        1.70        4.55      2.37 o
  15   6   7        5.68        8.74      2.60 o
  16   6   7       12.47       12.64      3.87 o
  17   6   7       33.89       34.11      3.52 o
  18   6   7        6.44        8.89      2.80 o
  19   6   7       19.20       17.73      3.81 o
  20   6   7       40.13       46.07      4.00 o
  21   6   7       13.92       16.49      4.02 o
  22   6   7        8.07       -0.28      3.02 o
  23   6   7       14.42       15.96      3.93 o
  24   6   7       98.30      104.42      7.16 o
  25   6   7        3.35        2.98      3.19 o
  26   6   7       20.06       21.64      4.29 o
  27   6   7       28.90       33.17      4.88 o
  28   6   7       28.08       24.59      4.57 o
  29   6   7        7.07        4.36      3.80 o
  30   6   7       18.05       13.57      4.26 o
  31   6   7       37.28       39.72      5.32 o
  32   6   7       30.84       38.61      6.32 o
  33   6   7       16.31       14.77      4.32 o
  34   6   7        3.31        3.84      3.78 o
  35   6   7        2.37        5.67      3.93 o
   0   7   7      121.85      128.90      7.60 o
   1   7   7       52.20       57.03      4.02 o
   2   7   7       46.15       43.29      4.26 o
   3   7   7       10.34       12.32      3.02 o
   4   7   7        1.95       -2.14      2.30 o
   5   7   7       14.60       12.95      5.33 o
   6   7   7       38.49       39.65      4.24 o
   7   7   7       15.72       18.60      3.35 o
   8   7   7      114.02      106.60      8.49 o
   9   7   7       96.10      104.50      6.08 o
  10   7   7        4.85       12.00      3.15 o
  11   7   7       52.30       55.92      4.17 o
  12   7   7       21.96       21.16      3.16 o
  13   7   7       32.38       36.13      3.70 o
  14   7   7      110.26      114.37      5.45 o
  15   7   7        4.11        6.78      2.63 o
  16   7   7       47.33       55.00      4.33 o
  17   7   7       79.05       83.22      5.09 o
  18   7   7       47.13       41.42      3.98 o
  19   7   7       24.83       36.08      3.76 o
  20   7   7       38.86       41.90      5.06 o
  21   7   7       20.04       18.39      4.38 o
  22   7   7       11.52        3.74      2.72 o
  23   7   7       11.13       11.67      3.96 o
  24   7   7        1.41        2.68      3.50 o
  25   7   7       72.86       76.01      6.45 o
  26   7   7        5.08        3.05      4.18 o
  27   7   7       10.99       15.74      4.13 o
  28   7   7        1.68        7.28      5.30 o
  29   7   7       76.38       94.71      7.23 o
  30   7   7        2.45        2.80      5.04 o
  31   7   7       37.27       35.47      5.23 o
  32   7   7        8.34        7.71      4.10 o
  33   7   7       14.50       16.41      4.44 o
   1   8   7       10.32        9.09      3.00 o
   2   8   7       65.79       62.31      6.15 o
   3   8   7        5.98        5.99      2.89 o
   4   8   7       14.08       18.81      3.42 o
   5   8   7       82.05       89.98      5.83 o
   6   8   7       18.99       22.31      3.66 o
   7   8   7        0.70        2.91      3.71 o
   8   8   7       30.01       32.05      4.10 o
   9   8   7       12.89       17.05      3.35 o
  10   8   7       29.30       34.57      4.20 o
  11   8   7       84.47       91.99      6.18 o
  12   8   7        5.69        3.33      2.90 o
  13   8   7       60.77       59.02      5.14 o
  14   8   7       80.02       88.46      6.00 o
  15   8   7       37.37       36.26      4.41 o
  16   8   7        2.10        4.45      3.05 o
  17   8   7       43.92       56.74      6.82 o
  18   8   7        6.68        8.89      3.20 o
  19   8   7       49.11       53.35      5.12 o
  20   8   7        0.77        2.06      3.00 o
  21   8   7       10.71       12.44      3.50 o
  22   8   7       14.76       17.00      3.80 o
  23   8   7        5.77        6.35      4.27 o
  24   8   7       15.66       16.29      4.16 o
  25   8   7        6.67        3.67      3.64 o
  26   8   7        6.29        5.66      3.70 o
  27   8   7       19.30       18.20      4.34 o
  28   8   7       19.89       27.21      4.78 o
  29   8   7       10.47       16.55      4.47 o
  30   8   7       14.81       20.14      7.79 o
   0   9   7       27.90       29.24      6.70 o
   1   9   7        5.74        7.70      3.66 o
   2   9   7        2.95       15.29      4.00 o
   3   9   7        8.20        8.56      3.30 o
   4   9   7       31.11       34.70      4.21 o
   5   9   7       14.83       13.81      5.79 o
   6   9   7       21.30       28.67      5.07 o
   7   9   7       46.08       40.76      4.57 o
   8   9   7       15.64       13.79      3.98 o
   9   9   7       55.79       49.10      4.87 o
  10   9   7        2.33        5.25      3.07 o
  11   9   7       17.56       18.62      3.77 o
  12   9   7        2.13        1.71      3.02 o
  13   9   7       64.29       71.48      5.64 o
  14   9   7       15.88       14.18      3.74 o
  15   9   7        2.66       11.99      5.34 o
  16   9   7       12.60       10.30      4.00 o
  17   9   7       44.29       51.87      5.19 o
  18   9   7        4.24        3.80      3.17 o
  19   9   7       46.84       60.98     11.55 o
  20   9   7        0.33       -0.07      3.01 o
  21   9   7        3.37        5.78      3.37 o
  22   9   7        2.10        1.07      3.11 o
  23   9   7        1.60        2.46      3.31 o
  24   9   7        1.88        2.00      3.38 o
  25   9   7        3.23        5.71      4.61 o
  26   9   7       13.93       14.72      5.36 o
   1  10   7       27.58       21.03      4.61 o
   2  10   7        5.58       10.63      3.68 o
   3  10   7        0.02        0.60      3.35 o
   4  10   7       16.05       17.85      4.24 o
   5  10   7        0.06        2.84      3.41 o
   6  10   7        9.43        4.52      3.12 o
   7  10   7        3.57        3.33      2.99 o
   8  10   7       23.35       22.21      4.01 o
   9  10   7        1.10        3.08      3.07 o
  10  10   7       21.05       20.82      4.45 o
  11  10   7       14.34       14.95      3.64 o
  12  10   7       19.30       23.21      4.01 o
  13  10   7       24.00       20.36      5.83 o
  14  10   7        9.35       10.55      3.54 o
  15  10   7        0.89        4.60      3.43 o
  16  10   7        4.03        6.78      3.49 o
  17  10   7        0.24       -0.07      3.26 o
  18  10   7        0.00        4.17      3.41 o
  19  10   7        0.23       -1.60      3.21 o
  20  10   7       24.57       21.43      4.23 o
  21  10   7        2.99        4.45      3.53 o
  22  10   7        3.95        7.54      4.54 o
   0  11   7       16.42       27.38      7.25 o
   1  11   7       20.78       25.16      4.89 o
   2  11   7        5.49        9.95      5.56 o
   3  11   7        5.84        5.03      3.79 o
   4  11   7        0.49        6.99      6.77 o
   5  11   7        9.15       12.39      4.25 o
   6  11   7        3.16        5.01      3.80 o
   7  11   7       20.90       15.09      4.66 o
   8  11   7        9.63       10.42      3.68 o
   9  11   7       15.90       18.14      4.01 o
  10  11   7        1.19        3.70      3.97 o
  11  11   7       10.70        9.86      3.63 o
  12  11   7       10.94       11.52      3.75 o
  13  11   7       10.35       13.90      7.86 o
  14  11   7        5.80        2.89      3.27 o
  15  11   7        2.65        9.52      3.71 o
  16  11   7       10.64        8.29      3.73 o
   0   0   8      305.34      234.37     27.72 o
   2   0   8      241.79      230.90      8.73 o
   4   0   8      210.28      200.22     12.54 o
   6   0   8       13.65       12.46      2.77 o
   8   0   8      320.32      296.06      7.97 o
  10   0   8       27.95       26.28      6.84 o
  12   0   8       48.62       50.19      8.43 o
  14   0   8       56.82       67.11      9.31 o
  16   0   8       59.53       66.48      9.64 o
  18   0   8      188.69      180.34     13.51 o
  20   0   8       45.95       48.40      8.51 o
  22   0   8      141.49      158.64     14.92 o
  24   0   8       36.61       39.79      8.65 o
  26   0   8        5.57        6.30      6.48 o
  28   0   8       17.69       17.92      7.54 o
  30   0   8      109.79      113.79     13.83 o
  32   0   8       38.92       32.61      9.72 o
  34   0   8        9.15        2.27      6.84 o
  36   0   8        3.84       13.29      8.05 o
   1   1   8       30.18       34.14      2.64 o
   2   1   8       86.78       89.81      4.05 o
   3   1   8       69.04       61.73      3.29 o
   4   1   8       65.13       49.72      2.75 o
   5   1   8       19.57       18.64      2.02 o
   6   1   8      107.55      113.91      3.63 o
   7   1   8       64.82       69.77      3.33 o
   8   1   8       94.85       85.91      3.97 o
   9   1   8        8.45       10.87      2.79 o
  10   1   8       89.59       97.52      4.68 o
  11   1   8       15.00       16.08      3.16 o
  12   1   8       44.25       37.75      5.28 o
  13   1   8       16.77       17.55      7.27 o
  14   1   8       29.71       22.58      6.58 o
  15   1   8        0.91        3.59      3.20 o
  16   1   8       27.12       30.96      5.04 o
  17   1   8        4.69        6.08      3.49 o
  18   1   8       62.22       55.38      6.27 o
  19   1   8        1.18        0.90      3.55 o
  20   1   8        5.62        3.10      3.80 o
  21   1   8       11.36       12.84      5.86 o
  22   1   8       18.06       20.37      4.92 o
  23   1   8       96.61       74.11      7.53 o
  24   1   8       57.53       62.71      7.15 o
  25   1   8       17.74       19.31      5.20 o
  26   1   8       77.93       82.98     10.14 o
  27   1   8       19.11       19.07      9.13 o
  28   1   8       44.98       49.24     11.15 o
  29   1   8        8.98        7.03      4.82 o
  30   1   8       57.69       48.08      7.18 o
  31   1   8       15.99       15.77      5.65 o
  32   1   8       40.61       37.24      6.49 o
  33   1   8       17.58       22.47      8.87 o
  34   1   8        6.18        9.10      5.01 o
  35   1   8        4.60        9.82      5.22 o
  36   1   8        2.75        6.77      4.97 o
   0   2   8      169.87      148.97      8.03 o
   1   2   8       25.99       29.22      2.54 o
   2   2   8      107.89      109.00      4.22 o
   3   2   8        7.82        5.60      1.83 o
   4   2   8       10.16        7.08      3.25 o
   5   2   8       72.60       69.31      3.46 o
   6   2   8       11.46       10.34      1.95 o
   7   2   8       43.65       47.49      3.32 o
   8   2   8        7.15        8.73      2.08 o
   9   2   8       58.97       61.32      5.03 o
  10   2   8        0.53       -1.44      1.87 o
  11   2   8       23.20       21.91      2.95 o
  12   2   8       42.14       36.94      3.45 o
  13   2   8        4.42        2.83      2.66 o
  14   2   8       12.26       11.11      3.07 o
  15   2   8        6.67        6.60      3.07 o
  16   2   8       49.27       57.77      6.46 o
  17   2   8       10.88        9.73      3.82 o
  18   2   8       42.44       39.23      9.23 o
  19   2   8       20.22       28.74      5.29 o
  20   2   8       32.50       27.27      7.65 o
  21   2   8       10.28        5.33      3.67 o
  22   2   8       79.67       82.60      7.93 o
  23   2   8       11.42       17.27      4.76 o
  24   2   8       39.75       32.10      5.65 o
  25   2   8       57.61       58.60     20.07 o
  26   2   8       53.05       57.54      7.18 o
  27   2   8        9.34        3.47      4.18 o
  28   2   8        4.10        0.26      3.81 o
  29   2   8       65.75       79.62     12.85 o
  30   2   8       10.83        7.58      4.93 o
  31   2   8        7.87        6.32      9.03 o
  32   2   8        1.87       -0.45      5.85 o
  33   2   8       34.27       31.91      6.45 o
  34   2   8       23.73       22.44      5.95 o
  35   2   8        7.89        4.14      8.00 o
  36   2   8        9.63        9.77      5.35 o
   1   3   8        7.13        7.58      1.93 o
   2   3   8       50.28       49.75      3.10 o
   3   3   8       74.36       80.78      3.75 o
   4   3   8       68.54       79.23      3.67 o
   5   3   8      113.82      126.01      4.67 o
   6   3   8       51.97       51.57      3.38 o
   7   3   8       29.27       34.71      2.99 o
   8   3   8       23.98       17.59      3.62 o
   9   3   8       36.64       33.95      3.44 o
  10   3   8        9.40        9.85      2.64 o
  11   3   8       19.72       16.73      2.75 o
  12   3   8       45.85       50.47      4.95 o
  13   3   8       12.11       10.04      2.81 o
  14   3   8       13.24       17.72      2.78 o
  15   3   8        0.83       -0.33      2.58 o
  16   3   8       87.57       87.30      6.67 o
  17   3   8        1.85        1.70      2.90 o
  18   3   8       54.35       60.29      5.86 o
  19   3   8       55.38       62.77      5.74 o
  20   3   8       23.60       19.14      3.95 o
  21   3   8       80.41       74.48      6.22 o
  22   3   8       15.22       11.21      3.72 o
  23   3   8        5.01       -3.33      3.33 o
  24   3   8        0.11       -2.04      3.01 o
  25   3   8       35.72       39.05      5.09 o
  26   3   8        9.13        7.77      3.63 o
  27   3   8       20.12       14.95      4.03 o
  28   3   8        1.77        0.23      3.20 o
  29   3   8       17.77       12.56      7.59 o
  30   3   8       14.37       17.66      4.25 o
  31   3   8       10.00       11.66      4.22 o
  32   3   8        4.93       10.30      4.21 o
  33   3   8       17.59        3.37      4.05 o
  34   3   8        3.05        4.61      7.64 o
  35   3   8        3.63        7.33      4.16 o
   0   4   8       50.12       50.74      4.44 o
   1   4   8       13.17       16.06      2.32 o
   2   4   8       78.02       78.91      3.80 o
   3   4   8        5.77        5.92      1.94 o
   4   4   8       19.97       20.05      2.90 o
   5   4   8       16.49       19.73      2.63 o
   6   4   8      238.60      234.07      7.95 o
   7   4   8        4.14        4.74      2.38 o
   8   4   8        0.30        5.87      2.39 o
   9   4   8       13.09       18.62      3.00 o
  10   4   8       72.01       57.09      4.14 o
  11   4   8       19.36       23.06      4.16 o
  12   4   8       31.31       27.31      3.29 o
  13   4   8        2.42        4.33      2.32 o
  14   4   8       11.61       13.14      2.80 o
  15   4   8       12.82        9.50      2.55 o
  16   4   8       57.94       58.33      5.37 o
  17   4   8       43.86       49.42      5.22 o
  18   4   8       20.65        7.54      3.45 o
  19   4   8        0.27       -1.02      2.82 o
  20   4   8       19.16       15.55      5.69 o
  21   4   8       34.66       35.10      4.79 o
  22   4   8       87.86      100.75     10.63 o
  23   4   8       14.57       14.91      6.55 o
  24   4   8       14.91       11.42      3.80 o
  25   4   8       39.41       30.13      4.83 o
  26   4   8       16.05       20.42      4.23 o
  27   4   8       37.93       43.64      5.44 o
  28   4   8        5.91        4.75      4.07 o
  29   4   8        4.89        7.52      3.90 o
  30   4   8       20.13       14.17      4.33 o
  31   4   8        3.42       -2.67      3.50 o
  32   4   8        5.14        8.70      5.97 o
  33   4   8        7.51        9.79      4.49 o
  34   4   8        1.40       -0.91      3.74 o
   1   5   8       28.32       25.26      2.63 o
   2   5   8        2.42        8.64      2.45 o
   3   5   8       12.76       10.25      2.60 o
   4   5   8       27.48       33.00      4.20 o
   5   5   8       34.93       25.85      3.24 o
   6   5   8        1.25        0.32      2.24 o
   7   5   8        1.11        2.73      2.40 o
   8   5   8        4.69        3.02      2.40 o
   9   5   8        7.12        9.33      2.59 o
  10   5   8       11.33        9.35      2.75 o
  11   5   8       52.64       63.06      4.47 o
  12   5   8       11.75       13.88      2.89 o
  13   5   8        0.96        0.15      2.30 o
  14   5   8       15.47       21.36      3.14 o
  15   5   8       27.66       27.54      4.47 o
  16   5   8       14.68       14.67      4.40 o
  17   5   8       28.05       31.53      3.56 o
  18   5   8        5.65        1.22      4.89 o
  19   5   8       17.44       19.10      4.29 o
  20   5   8        7.35        9.85      3.79 o
  21   5   8        8.89       11.72      3.94 o
  22   5   8       19.03       16.04      4.07 o
  23   5   8       10.45        6.39      3.61 o
  24   5   8       11.65        7.03      4.76 o
  25   5   8        0.63       -1.03      3.15 o
  26   5   8        0.43        0.61      3.37 o
  27   5   8       19.26       18.97      4.52 o
  28   5   8        2.10       -0.37      3.37 o
  29   5   8       19.84       22.06      4.83 o
  30   5   8       10.78       11.90      4.33 o
  31   5   8       19.57       16.88      4.63 o
  32   5   8       12.98       13.51      4.46 o
   0   6   8       12.93        9.32      5.39 o
   1   6   8       88.81       86.26      5.80 o
   2   6   8        7.53       10.74      3.32 o
   3   6   8       68.38       70.23      5.32 o
   4   6   8       60.05       62.65      4.49 o
   5   6   8      111.11      108.14      5.52 o
   6   6   8        5.55        5.17      2.60 o
   7   6   8       77.24       86.05      5.07 o
   8   6   8       78.79       83.57      5.06 o
   9   6   8       20.23       15.93      3.08 o
  10   6   8       23.99       26.92      4.03 o
  11   6   8       22.54       28.46      3.41 o
  12   6   8       56.42       59.48      4.45 o
  13   6   8       19.04       13.56      3.63 o
  14   6   8       17.38       15.38      3.01 o
  15   6   8       57.23       50.96      4.19 o
  16   6   8        3.42        3.01      2.61 o
  17   6   8        7.16       15.46      3.08 o
  18   6   8       10.22       12.60      3.01 o
  19   6   8        8.74       10.17      3.56 o
  20   6   8       35.01       32.21      6.23 o
  21   6   8        1.75        3.10      3.93 o
  22   6   8        0.03        1.00      3.45 o
  23   6   8        5.17        7.96      3.83 o
  24   6   8        0.51        5.68      3.41 o
  25   6   8       21.49       23.96      4.72 o
  26   6   8        3.33        6.84      3.77 o
  27   6   8        3.23       -2.64      3.65 o
  28   6   8        1.47        6.26      3.84 o
  29   6   8       18.10       24.00      4.89 o
  30   6   8       10.28       10.89      4.21 o
   1   7   8       21.60       21.88      4.43 o
   2   7   8        7.59        7.04      3.99 o
   3   7   8       21.10       19.63      3.63 o
   4   7   8       14.59       11.04      3.19 o
   5   7   8       13.32       18.73      3.51 o
   6   7   8       16.90       16.52      3.46 o
   7   7   8       35.13       32.71      4.25 o
   8   7   8        6.06        1.08      2.78 o
   9   7   8       83.72       84.13      5.86 o
  10   7   8        3.83       -2.86      4.34 o
  11   7   8        6.76       12.24      3.03 o
  12   7   8        5.76        4.11      2.75 o
  13   7   8       31.94       28.17      3.67 o
  14   7   8       24.71       25.29      4.26 o
  15   7   8       32.95       44.26      4.61 o
  16   7   8       28.61       37.19      3.98 o
  17   7   8       11.32       17.47      3.26 o
  18   7   8        1.78        1.25      2.66 o
  19   7   8        1.18        0.58      2.73 o
  20   7   8       10.74        7.43      3.59 o
  21   7   8        1.18        0.99      3.46 o
  22   7   8       15.94       21.88      4.23 o
  23   7   8        0.17        2.11      3.57 o
  24   7   8        1.19       -0.97      3.98 o
  25   7   8        8.22       11.24      3.99 o
  26   7   8        0.44        1.88      4.51 o
  27   7   8       13.15       15.22      4.49 o
  28   7   8       16.57       18.29      4.76 o
   0   8   8        4.66       -0.08      4.99 o
   1   8   8        2.25        5.07      3.49 o
   2   8   8       29.86       33.58      5.02 o
   3   8   8       23.96       38.58      5.42 o
   4   8   8        7.68       10.29      3.30 o
   5   8   8       22.71       24.92      4.00 o
   6   8   8       15.54       12.67      4.37 o
   7   8   8       12.31       16.80      3.65 o
   8   8   8       24.83       22.77      4.04 o
   9   8   8        3.68        5.00      5.60 o
  10   8   8        7.07       11.14      3.42 o
  11   8   8        2.63        1.43      3.08 o
  12   8   8        5.02        4.18      3.20 o
  13   8   8       46.31       48.45      5.05 o
  14   8   8       12.05       10.10      4.37 o
  15   8   8        7.77       13.91      3.71 o
  16   8   8       12.57       15.71      3.71 o
  17   8   8       36.32       39.58      4.72 o
  18   8   8       17.03       18.17      3.89 o
  19   8   8        8.64        5.77      3.41 o
  20   8   8       15.38       17.35      4.06 o
  21   8   8        0.73        2.30      4.38 o
  22   8   8       11.97       17.54      5.20 o
  23   8   8        2.70        4.21      3.78 o
  24   8   8       14.39       12.65      4.47 o
  25   8   8       38.08       31.87      5.38 o
   1   9   8        6.90        7.42      3.69 o
   2   9   8        8.89        8.11      3.97 o
   3   9   8        5.93       13.21      5.47 o
   4   9   8        3.68       11.03      7.05 o
   5   9   8       35.63       34.02      7.21 o
   6   9   8        2.78        7.32      3.35 o
   7   9   8        6.36        4.40      3.26 o
   8   9   8        4.43        7.47      3.37 o
   9   9   8       30.17       28.18      4.89 o
  10   9   8        7.24        9.08      3.55 o
  11   9   8        6.29        9.25      3.45 o
  12   9   8       13.62        7.85      3.45 o
  13   9   8        2.09       10.09      3.64 o
  14   9   8       18.39       14.33      5.64 o
  15   9   8       18.10       28.71      5.57 o
  16   9   8        2.24       -1.30      3.06 o
  17   9   8        3.00        1.63      3.31 o
  18   9   8        4.29        4.50      3.51 o
  19   9   8        9.08       12.66      3.85 o
  20   9   8       13.42       10.18      3.75 o
   0  10   8       15.26       36.69      7.48 o
   1  10   8        2.49       -2.12      4.93 o
   2  10   8        4.90        7.24      4.09 o
   3  10   8        9.75        9.62      4.08 o
   4  10   8        2.39       -1.66      3.52 o
   5  10   8        0.81        1.58      7.70 o
   6  10   8        4.44        3.55      3.59 o
   7  10   8        2.95        0.59      3.50 o
   8  10   8        0.52        1.48      3.70 o
   9  10   8        5.72        3.47      3.33 o
  10  10   8        2.08        2.09      3.35 o
  11  10   8       13.83       14.85      4.03 o
  12  10   8        5.86        5.24      3.61 o
  13  10   8        8.09        8.41      4.22 o
  14  10   8        2.55        1.98      3.39 o
   2   0   9       20.87       15.84      2.83 o
   4   0   9       51.67       53.49      4.19 o
   6   0   9       25.51       22.27      6.31 o
   8   0   9       10.82        4.09      5.27 o
  10   0   9       14.66       13.34      5.79 o
  12   0   9       13.80       19.29      6.45 o
  14   0   9       45.69       46.11      8.72 o
  16   0   9       58.08       64.01      9.99 o
  18   0   9       27.57       24.66      7.30 o
  20   0   9       28.47       23.00      7.10 o
  22   0   9       43.19       30.02      8.27 o
  24   0   9        1.98        0.40      5.58 o
  26   0   9       26.95        6.76      6.58 o
  28   0   9        4.56        2.03      6.66 o
  30   0   9       39.45       48.50     10.42 o
  32   0   9       13.01       10.27      7.72 o
   0   1   9       35.96       31.13      4.49 o
   1   1   9       26.09       30.97      2.54 o
   2   1   9        9.63        9.92      2.25 o
   3   1   9       20.09       27.56      2.42 o
   4   1   9       30.25       30.19      2.52 o
   5   1   9       20.08       27.40      2.45 o
   6   1   9       48.98       52.30      4.93 o
   7   1   9       19.90       23.99      2.83 o
   8   1   9       80.15       81.01      4.53 o
   9   1   9       15.39       16.89      3.54 o
  10   1   9        9.81       12.15      3.39 o
  11   1   9        3.08       -1.98      2.64 o
  12   1   9        6.09        3.26      3.73 o
  13   1   9        3.80        8.10      3.88 o
  14   1   9       32.24       34.14      5.44 o
  15   1   9       23.91       21.97      4.98 o
  16   1   9        0.26        4.49      4.46 o
  17   1   9       13.00       11.17      4.46 o
  18   1   9       33.08       28.23      5.92 o
  19   1   9       11.71        9.75      4.51 o
  20   1   9       66.66       60.09      7.23 o
  21   1   9       13.40       22.92      5.28 o
  22   1   9       44.93       36.39      6.26 o
  23   1   9        0.55        0.16      4.07 o
  24   1   9       39.47       38.44     12.74 o
  25   1   9       12.83        3.01      5.09 o
  26   1   9       14.40        5.98      4.57 o
  27   1   9        6.75        5.52      4.41 o
  28   1   9        4.95       -0.41      4.20 o
  29   1   9       11.00        7.08      4.94 o
  30   1   9       12.93       12.66      5.43 o
  31   1   9        1.19        5.49      4.76 o
   1   2   9       10.54        9.00      2.18 o
   2   2   9       89.56       90.40      4.16 o
   3   2   9       24.51       27.17      2.66 o
   4   2   9       17.29       12.90      2.45 o
   5   2   9        7.40        7.26      2.29 o
   6   2   9       17.66       13.05      2.43 o
   7   2   9       16.57       19.38      2.73 o
   8   2   9       10.02       11.20      2.41 o
   9   2   9        7.84        7.53      2.35 o
  10   2   9        9.98        5.69      3.73 o
  11   2   9       25.74       34.33      4.57 o
  12   2   9        1.24        4.66      3.17 o
  13   2   9       42.23       51.87      5.82 o
  14   2   9       15.83       16.95      3.86 o
  15   2   9       14.94       15.35      4.24 o
  16   2   9       35.35       32.27      4.54 o
  17   2   9       43.77       50.88      5.39 o
  18   2   9        1.24        3.07      3.23 o
  19   2   9       29.70       31.19      5.45 o
  20   2   9       34.86       29.97      7.96 o
  21   2   9       25.98       18.49      4.26 o
  22   2   9       47.91       39.38      5.21 o
  23   2   9       24.06       19.05      4.43 o
  24   2   9        9.07        7.40      3.89 o
  25   2   9       31.17       29.11      5.00 o
  26   2   9       18.96       19.68      4.54 o
  27   2   9        0.15       -3.27      3.27 o
  28   2   9        5.98        6.45      4.05 o
  29   2   9        4.70       -1.54      3.72 o
  30   2   9       23.69       21.71      5.00 o
  31   2   9        3.64        8.36      5.10 o
   0   3   9       52.10       49.99      6.99 o
   1   3   9       31.03       30.02      2.82 o
   2   3   9        0.10       -0.42      2.64 o
   3   3   9        5.78        4.65      2.21 o
   4   3   9       13.45       13.69      2.52 o
   5   3   9        8.81       11.70      4.02 o
   6   3   9       28.79       32.47      3.17 o
   7   3   9       18.69       16.47      2.65 o
   8   3   9       19.62       13.94      2.89 o
   9   3   9        5.61        7.61      2.69 o
  10   3   9       31.46       31.57      5.00 o
  11   3   9       20.73       17.75      3.12 o
  12   3   9       23.98       22.21      4.04 o
  13   3   9       13.50        7.48      5.03 o
  14   3   9       16.63       14.60      3.92 o
  15   3   9        0.13        0.49      3.05 o
  16   3   9       57.75       52.90      5.40 o
  17   3   9       19.47       12.28      3.72 o
  18   3   9       24.31       31.31      4.87 o
  19   3   9        6.60        3.39      3.28 o
  20   3   9        2.99        3.02      3.43 o
  21   3   9        4.93        2.75      3.30 o
  22   3   9       12.22       13.70      3.85 o
  23   3   9        5.43        3.28      3.56 o
  24   3   9       17.36       11.35      3.96 o
  25   3   9        0.53       -2.94      3.16 o
  26   3   9        6.53        1.61      3.82 o
  27   3   9       10.09        9.20      5.56 o
  28   3   9        6.14        1.86      3.92 o
  29   3   9        0.67        2.84      3.90 o
  30   3   9        1.61       -1.09      3.97 o
   1   4   9       47.82       45.89      3.61 o
   2   4   9        0.68       -0.66      2.46 o
   3   4   9       39.80       45.26      3.53 o
   4   4   9       18.56       15.25      2.64 o
   5   4   9       42.37       45.60      4.10 o
   6   4   9        2.42        2.63      2.53 o
   7   4   9       17.88       19.58      3.27 o
   8   4   9       30.54       30.79      3.63 o
   9   4   9       79.50       84.88      5.20 o
  10   4   9       18.48       18.34      3.20 o
  11   4   9        5.94        3.46      2.53 o
  12   4   9        3.60        1.69      2.53 o
  13   4   9        8.82        8.71      3.57 o
  14   4   9       34.84       35.36      4.84 o
  15   4   9       13.83       10.34      3.60 o
  16   4   9        5.80        8.88      3.65 o
  17   4   9        4.38       -1.57      2.99 o
  18   4   9        2.64       -2.68      2.97 o
  19   4   9        3.14        8.02      3.76 o
  20   4   9       10.11        6.74      3.66 o
  21   4   9        6.51        9.28      3.88 o
  22   4   9        4.67        4.22      3.71 o
  23   4   9       30.01       27.96      4.81 o
  24   4   9        4.55        5.60      3.84 o
  25   4   9        1.68        0.78      3.57 o
  26   4   9       20.36       16.02      4.56 o
  27   4   9       15.66       21.38      4.86 o
  28   4   9       31.76       35.00      5.37 o
  29   4   9       13.82       13.15      4.34 o
   0   5   9       56.82       63.35      6.45 o
   1   5   9       13.31       16.88      3.57 o
   2   5   9       15.10       13.72      3.05 o
   3   5   9       15.83       21.45      3.22 o
   4   5   9        7.40       10.15      2.95 o
   5   5   9        3.63        3.66      2.63 o
   6   5   9       28.16       33.06      5.56 o
   7   5   9       13.39        9.94      2.84 o
   8   5   9       14.79       13.82      3.12 o
   9   5   9       27.20       29.94      3.64 o
  10   5   9        2.32        0.66      3.05 o
  11   5   9       39.71       44.55      4.18 o
  12   5   9       16.08       11.18      2.91 o
  13   5   9       16.44       15.27      4.44 o
  14   5   9       11.19       13.80      3.81 o
  15   5   9       20.74       29.13      5.09 o
  16   5   9       39.67       34.08      5.04 o
  17   5   9       38.99       39.58      5.10 o
  18   5   9       18.44       15.53      4.14 o
  19   5   9       17.53       13.90      4.17 o
  20   5   9        8.13        5.89      4.82 o
  21   5   9        4.64        2.83      3.63 o
  22   5   9       12.18       11.16      4.16 o
  23   5   9       18.43       13.30      4.23 o
  24   5   9       38.58       36.13      5.44 o
  25   5   9       20.15       20.55      5.57 o
  26   5   9        9.33        8.33      4.02 o
  27   5   9       11.45        9.82      4.29 o
   1   6   9       53.92       60.39      6.44 o
   2   6   9       39.24       53.81      6.21 o
   3   6   9      127.09      149.34      8.43 o
   4   6   9       19.50       29.39      4.18 o
   5   6   9       33.82       39.19      4.09 o
   6   6   9       20.04       25.73      3.52 o
   7   6   9       13.34        8.66      2.99 o
   8   6   9        2.90        5.43      2.75 o
   9   6   9        3.96        3.51      2.75 o
  10   6   9        1.99       -1.66      2.42 o
  11   6   9        0.78       -0.23      2.50 o
  12   6   9        4.99        3.19      3.40 o
  13   6   9       54.06       57.35      4.68 o
  14   6   9        8.03       15.01      3.15 o
  15   6   9        6.52        6.22      2.90 o
  16   6   9       24.96       24.46      5.64 o
  17   6   9        7.61        9.01      3.92 o
  18   6   9        4.27        0.76      4.21 o
  19   6   9       25.76       26.18      4.73 o
  20   6   9       41.44       49.39     12.19 o
  21   6   9       12.76        8.54      3.95 o
  22   6   9       19.31       16.64      5.57 o
  23   6   9       25.19       42.90      5.74 o
  24   6   9       32.49       34.40      5.36 o
   0   7   9        3.11        3.52      5.70 o
   1   7   9       24.85       25.94      4.98 o
   2   7   9        8.51        7.66      3.88 o
   3   7   9        0.81        4.60      3.88 o
   4   7   9       10.29       12.29      8.91 o
   5   7   9       24.10       26.94      5.07 o
   6   7   9        8.75        4.24      3.38 o
   7   7   9        5.08       11.09      3.39 o
   8   7   9        2.28        0.59      4.50 o
   9   7   9        5.16        6.81      3.42 o
  10   7   9       14.72       20.37      4.03 o
  11   7   9       26.85       30.44      4.42 o
  12   7   9        3.70        2.52      2.88 o
  13   7   9       33.73       28.34      4.38 o
  14   7   9       10.58        8.17      3.15 o
  15   7   9        5.83        6.34      3.00 o
  16   7   9        1.60        0.99      3.09 o
  17   7   9        5.45        2.71      4.12 o
  18   7   9        2.24       -0.98      3.60 o
  19   7   9        3.95        7.26      3.89 o
  20   7   9        6.48       12.66      4.45 o
  21   7   9       15.39       16.78      4.67 o
   1   8   9       17.32       13.77      4.34 o
   2   8   9       12.48       11.26      4.25 o
   3   8   9        4.16        7.01      3.93 o
   4   8   9       24.76       16.81      4.50 o
   5   8   9        3.06        5.44      3.92 o
   6   8   9        8.90       11.15      5.19 o
   7   8   9        3.38       -1.64      3.56 o
   8   8   9       11.73       12.85      3.89 o
   9   8   9        2.30        2.90      3.37 o
  10   8   9       22.15       26.02      7.23 o
  11   8   9        1.73        4.39      3.28 o
  12   8   9        4.69        0.20      3.16 o
  13   8   9       23.65       21.11      4.12 o
  14   8   9       29.78       25.29      4.39 o
  15   8   9        0.03        0.84      3.31 o
  16   8   9        0.55        0.73      4.10 o
  17   8   9        8.75       14.90      4.54 o
   0   9   9        7.93        4.20      5.23 o
   1   9   9        3.50        3.66      3.98 o
   2   9   9        3.73       -1.04      5.64 o
   3   9   9        0.98        2.70      3.88 o
   4   9   9        5.18       10.64      4.21 o
   5   9   9        7.26        6.25      5.49 o
   6   9   9        1.19        6.16      3.99 o
   7   9   9       12.56       10.85      4.40 o
   8   9   9        3.46        3.71      6.34 o
   9   9   9       10.01       13.95      8.16 o
   0   0  10       27.95       19.67      4.62 o
   2   0  10        5.08        9.72      2.85 o
   4   0  10       90.43       83.82      7.67 o
   6   0  10       36.32       30.91      5.66 o
   8   0  10       47.77       47.39      6.46 o
  10   0  10       19.42       21.68      5.91 o
  12   0  10       34.71       26.03      7.96 o
  14   0  10        7.52       14.87      7.02 o
  16   0  10       23.24       15.71      7.69 o
  18   0  10       44.89       42.74      9.43 o
  20   0  10        9.47       10.29      7.27 o
  22   0  10       25.14       27.76      8.52 o
  24   0  10        5.32        4.86      6.78 o
   1   1  10        9.49        6.90      1.96 o
   2   1  10        0.60       -1.79      1.79 o
   3   1  10       28.00       24.37      2.81 o
   4   1  10       19.60       20.57      2.73 o
   5   1  10        3.34        6.10      2.46 o
   6   1  10       16.82       14.88      5.41 o
   7   1  10       10.82       11.48      3.76 o
   8   1  10       63.08       67.23      7.49 o
   9   1  10        6.13        6.84      5.42 o
  10   1  10       20.39       20.50      4.33 o
  11   1  10        7.88        6.60      3.70 o
  12   1  10       40.25       38.57      5.03 o
  13   1  10        9.33        6.19      3.61 o
  14   1  10       10.57        8.29      3.79 o
  15   1  10       16.97       14.79      4.19 o
  16   1  10        2.42        2.17      3.32 o
  17   1  10        0.25       -2.22      3.29 o
  18   1  10       27.39       22.29      4.35 o
  19   1  10        6.94        8.94      3.98 o
  20   1  10       21.28       23.83      4.62 o
  21   1  10       20.30       30.13      4.98 o
  22   1  10       37.67       39.93      5.62 o
  23   1  10        3.03       -2.42      3.35 o
  24   1  10        7.33        3.28      7.60 o
  25   1  10        0.21        4.47      4.83 o
   0   2  10       52.54       60.30      8.88 o
   1   2  10       18.79       16.07      2.87 o
   2   2  10        1.77        0.67      2.22 o
   3   2  10        2.50        0.71      2.30 o
   4   2  10        1.25        1.36      2.28 o
   5   2  10        9.61       10.34      2.69 o
   6   2  10       16.54       17.81      2.90 o
   7   2  10       17.94       16.82      3.82 o
   8   2  10       15.70       19.98      4.21 o
   9   2  10       30.17       37.96      8.12 o
  10   2  10        3.34        4.95      3.36 o
  11   2  10       74.72       72.96      6.19 o
  12   2  10        1.52        2.16      3.41 o
  13   2  10        0.34       -1.43      3.13 o
  14   2  10        4.97        9.91      3.75 o
  15   2  10       13.05       18.09      4.26 o
  16   2  10        7.74        9.81      3.72 o
  17   2  10       11.74       13.57      4.17 o
  18   2  10       27.90       17.16      5.56 o
  19   2  10        1.92        0.72      3.40 o
  20   2  10       10.15       17.12      4.58 o
  21   2  10        2.34        5.90      3.84 o
  22   2  10       14.73       17.30      4.46 o
  23   2  10        0.20       -3.40      3.40 o
  24   2  10       21.68       12.48      4.41 o
   1   3  10        5.30        5.76      2.74 o
   2   3  10       11.76       11.73      2.67 o
   3   3  10       60.13       66.80      4.28 o
   4   3  10       29.16       29.77      3.33 o
   5   3  10       15.82       12.23      2.78 o
   6   3  10       18.17       22.49      3.79 o
   7   3  10       12.51       10.85      3.12 o
   8   3  10       74.54       71.44      5.14 o
   9   3  10       14.63       16.44      5.25 o
  10   3  10        2.19        0.80      3.38 o
  11   3  10       44.17       53.30      5.66 o
  12   3  10        3.93        9.13      3.74 o
  13   3  10        6.43        7.45      3.77 o
  14   3  10       10.48        7.98      3.80 o
  15   3  10        3.15        1.53      3.43 o
  16   3  10        5.84        5.03      3.55 o
  17   3  10        6.62        6.56      4.03 o
  18   3  10        4.98        4.99      3.78 o
  19   3  10       11.09        8.88      3.97 o
  20   3  10       26.72       13.13      5.02 o
  21   3  10       16.02       13.86      5.14 o
  22   3  10        1.22        0.10      3.58 o
  23   3  10        2.66        3.44      3.81 o
   0   4  10        2.00        2.24      3.62 o
   1   4  10       25.61       28.41      4.61 o
   2   4  10        6.07        7.10      2.86 o
   3   4  10        2.28        1.76      3.47 o
   4   4  10        7.70       13.05      3.98 o
   5   4  10       50.14       45.71      4.38 o
   6   4  10        1.17       -0.37      2.71 o
   7   4  10        2.75        4.41      2.74 o
   8   4  10       21.66       24.59      3.71 o
   9   4  10       23.77       17.58      5.99 o
  10   4  10       21.93       20.94      4.38 o
  11   4  10        7.53        4.54      3.68 o
  12   4  10        8.22       11.77      4.01 o
  13   4  10        4.08        7.46      3.75 o
  14   4  10       20.65       25.87      4.74 o
  15   4  10        4.15        6.23      3.62 o
  16   4  10       27.71       28.29      4.79 o
  17   4  10        3.93        0.99      3.51 o
  18   4  10        8.22       16.99      4.31 o
  19   4  10        7.57        6.94      4.86 o
  20   4  10       25.70       26.70      5.08 o
  21   4  10        8.33        7.83      4.01 o
   1   5  10        5.75        2.44      3.23 o
   2   5  10        0.99       -0.56      3.70 o
   3   5  10       30.04       37.24      4.78 o
   4   5  10        2.65        5.70      3.42 o
   5   5  10       18.12       12.40      3.78 o
   6   5  10        0.36        2.60      2.88 o
   7   5  10        5.24        3.06      2.86 o
   8   5  10        7.67        6.00      2.88 o
   9   5  10        1.71        0.43      2.77 o
  10   5  10        0.21       -2.69      2.69 o
  11   5  10        0.78       -1.72      3.31 o
  12   5  10        4.82        4.74      3.72 o
  13   5  10       11.10        8.50      3.90 o
  14   5  10        6.26        3.93      3.68 o
  15   5  10       15.92       22.57      7.21 o
  16   5  10       14.46       16.16      4.83 o
  17   5  10       13.25       13.74      4.41 o
  18   5  10        5.04       12.10      5.25 o
  19   5  10        8.50       15.42      4.36 o
   0   6  10        3.89       11.15      6.36 o
   1   6  10       25.33       23.79      5.27 o
   2   6  10        2.09        0.12      3.76 o
   3   6  10       16.40       22.17      5.07 o
   4   6  10        0.33       -0.27      4.16 o
   5   6  10       28.38       29.13      8.79 o
   6   6  10        6.68        4.58      3.93 o
   7   6  10        0.78        2.04      2.93 o
   8   6  10        5.89        8.32      3.12 o
   9   6  10        1.72       -0.05      2.74 o
  10   6  10        5.17        6.69      3.09 o
  11   6  10       10.10       15.19      3.40 o
  12   6  10       21.13       25.99      6.90 o
  13   6  10        1.28       -0.66      3.57 o
  14   6  10       10.73        8.08      3.77 o
  15   6  10        1.81        0.79      3.49 o
   1   7  10        1.50        1.45      3.98 o
   2   7  10       13.19        6.60      4.14 o
   3   7  10        0.61        4.20      4.14 o
   4   7  10        7.47       11.12      4.30 o
   5   7  10        6.39        6.62      4.36 o
   6   7  10       10.99        6.82      5.49 o
   7   7  10        6.60       14.15      4.68 o
   8   7  10        3.47        3.36      4.03 o
   9   7  10       13.48       14.58      4.71 o
   2   0  11       64.08       63.59     13.09 o
   4   0  11       97.19      125.43      9.65 o
   6   0  11        8.67       10.62      6.19 o
   8   0  11       42.54       50.44      7.08 o
  10   0  11        4.91        2.18      8.52 o
  12   0  11        0.13        4.64      4.49 o
  14   0  11        6.36        2.64      8.09 o
   0   1  11        0.06        2.56      4.12 o
   1   1  11       43.65       42.62      4.47 o
   2   1  11        6.08        7.83      3.24 o
   3   1  11        4.24        7.58      3.19 o
   4   1  11        8.68        9.75      3.45 o
   5   1  11       37.51       43.01      4.64 o
   6   1  11        2.59        0.03      3.05 o
   7   1  11        5.70        8.77      5.09 o
   8   1  11       27.43       24.40      3.97 o
   9   1  11       12.23       13.12      5.88 o
  10   1  11        3.29        4.66      3.12 o
  11   1  11       15.66       13.53      3.79 o
  12   1  11        7.29        6.98      5.24 o
  13   1  11        4.06        4.11      3.76 o
  14   1  11        6.74       10.60      4.19 o
  15   1  11        2.41        3.89      3.90 o
   1   2  11        9.49       13.35      3.34 o
   2   2  11       17.83       19.07      4.30 o
   3   2  11        5.59       13.08      3.81 o
   4   2  11        3.69        4.05      3.12 o
   5   2  11       15.41       18.73      3.81 o
   6   2  11        7.10        4.62      3.52 o
   7   2  11       13.16       20.00      5.82 o
   8   2  11       23.85       32.52      4.93 o
   9   2  11        0.89        0.08      3.53 o
  10   2  11        6.61        8.24      3.95 o
  11   2  11       10.17       13.74      4.30 o
  12   2  11        4.76       11.91      4.16 o
  13   2  11        6.21        7.24      3.97 o
  14   2  11       12.44       26.29      8.75 o
   0   3  11        4.03        8.25      4.37 o
   1   3  11        1.09       -2.62      2.62 o
   2   3  11        0.74        0.14      2.83 o
   3   3  11        0.70        0.95      2.86 o
   4   3  11       10.79       13.36      3.37 o
   5   3  11        2.52       -1.30      3.99 o
   6   3  11        1.81       -3.18      3.18 o
   7   3  11        2.32        3.38      3.65 o
   8   3  11        1.49        2.89      3.66 o
   9   3  11        1.28        2.61      3.78 o
  10   3  11       11.88       17.29      4.54 o
  11   3  11       20.00       26.57      5.77 o
   1   4  11        1.07       -2.28      2.85 o
   2   4  11       10.64        8.82      4.69 o
   3   4  11        1.57        9.34      3.64 o
   4   4  11        4.42        3.80      3.40 o
   5   4  11        9.98       14.75      5.31 o
   6   4  11        0.67       -0.53      7.82 o
   7   4  11        4.37        1.22      4.25 o
 
